# Supplementary material for: YIPF5 is an essential host factor for porcine epidemic diarrhea virus double-membrane vesicle formation
Source: J Virol. 2025 May 27;99(6):e00320-25. doi: 10.1128/jvi.00320-25 (PMC12172457; doi:10.1128/jvi.00320-25)
Supplement: Table S1 — Sequencing results of genes and sgRNAs in the third round of IPEC-J2 KO library screen. [file jvi.00320-25-s0006.xlsx]

## Sheet: IPEC-J2 PEDV 3rd Z Score-1
gene	unique.id	count	Zscore	name	Description
gene5020	Lib_110445	2131580	123.025	YIPF5	protein YIPF5 isoform X2 [Sus scrofa]
gene4535	Lib_107965	1546733	89.2669	TMEM167A	protein kish-A [Sus scrofa]
gene4927	Lib_109944	689012	39.7579	CYSTM1	-
gene731	Lib_122203	61944	3.56249	IER3IP1	immediate early response 3-interacting protein 1 [Sus scrofa]
gene4535	Lib_107961	50861	2.92276	TMEM167A	protein kish-A [Sus scrofa]
gene7865	Lib_125004	48242	2.77158	LOC106510126	-
gene2310	Lib_066823	47727	2.74186	PHYHD1	phytanoyl-CoA dioxygenase domain-containing protein 1 isoform X2 [Sus scrofa]
gene17361	Lib_037656	41263	2.36875	ACBD6	acyl-CoA-binding domain-containing protein 6 isoform X7 [Sus scrofa]
gene7805	Lib_124711	40483	2.32372	LOC110260313	olfactory receptor 10C1-like [Sus scrofa]
gene4363	Lib_107078	28795	1.64907	LOC110259767	-
gene14994	Lib_025900	20931	1.19515	TMEM33	transmembrane protein 33 isoform X1 [Sus scrofa]
gene7591	Lib_123604	18678	1.0651	SLC19A2	thiamine transporter 1 [Sus scrofa]
gene24019	Lib_071502	16995	0.967957	GOT1L1	cytoplasmic 2 [Sus scrofa]
gene20871	Lib_055802	16464	0.937307	RBSN	rabenosyn-5 [Sus scrofa]
gene1348	Lib_018100	14919	0.848127	LOC110261987	-
gene7078	Lib_121056	13289	0.75404	LOC106509952	-
gene7391	Lib_122581	12757	0.723333	HEY1	hairy/enhancer-of-split related with YRPW motif protein 1 isoform X1 [Sus scrofa]
gene5020	Lib_110444	8089	0.453888	YIPF5	protein YIPF5 isoform X2 [Sus scrofa]
gene26832	Lib_085965	7033	0.392934	YKT6	synaptobrevin homolog YKT6 [Sus scrofa]
gene3657	Lib_103560	6176	0.343466	USE1	vesicle transport protein USE1 [Sus scrofa]
gene22225	Lib_062317	5781	0.320666	FDFT1	squalene synthase isoform X2 [Sus scrofa]
gene22401	Lib_063197	5712	0.316684	ORAI1	calcium release-activated calcium channel protein 1 [Sus scrofa]
gene16957	Lib_035606	5646	0.312874	CLDN12	claudin-12 isoform X1 [Sus scrofa]
gene24799	Lib_075403	4580	0.251343	LOC106506442	-
gene6430	Lib_117851	2625	0.138497	COMMD1	COMM domain-containing protein 1 isoform X2 [Sus scrofa]
gene10171	Lib_000919	2335	0.121758	MON1B	vacuolar fusion protein MON1 homolog B [Sus scrofa]
gene8215	Lib_126902	2285	0.118872	CD58	-
gene12250	Lib_011843	2269	0.117948	MAPRE2	microtubule-associated protein RP/EB family member 2 isoform X3 [Sus scrofa]
gene6823	Lib_119748	1481	0.0724633	NBAS	LOW QUALITY PROTEIN: neuroblastoma-amplified sequence [Sus scrofa]
gene26832	Lib_085966	1378	0.066518	YKT6	synaptobrevin homolog YKT6 [Sus scrofa]
gene19135	Lib_046798	1129	0.0521453	SPPL2C	signal peptide peptidase-like 2C [Sus scrofa]
gene20821	Lib_055545	1010	0.0452765	JAGN1	LOW QUALITY PROTEIN: protein jagunal homolog 1 [Sus scrofa]
gene7117	Lib_121246	945	0.0415245	LOC110260226	-
gene27705	Lib_090082	820	0.0343093	LHFPL1	lipoma HMGIC fusion partner-like 1 protein isoform X2 [Sus scrofa]
gene3657	Lib_103557	749	0.0302111	USE1	vesicle transport protein USE1 [Sus scrofa]
gene731	Lib_122201	603	0.0217837	IER3IP1	immediate early response 3-interacting protein 1 [Sus scrofa]
gene14087	Lib_021232	582	0.0205716	CMTM5	CKLF-like MARVEL transmembrane domain-containing protein 5 [Sus scrofa]
gene25190	Lib_077401	411	0.0107012	BNIP1	vesicle transport protein SEC20 [Sus scrofa]
gene18923	Lib_045670	352	0.00729562	RNF157	-
gene5021	Lib_110451	333	0.0061989	LOC110259671	-
gene22662	Lib_064571	328	0.0059103	SLC5A1	sodium/glucose cotransporter 1 isoform X1 [Sus scrofa]
gene25535	Lib_079195	323	0.00562169	CDS2	phosphatidate cytidylyltransferase 2 isoform X1 [Sus scrofa]
gene24269	Lib_072747	288	0.00360143	MIR10B	-
gene29026	Lib_095882	272	0.00267788	LOC110258446	olfactory receptor 2A25-like [Sus scrofa]
gene28224	Lib_092533	246	0.00117712	LOC110257974	-
gene11944	Lib_010250	245	0.0011194	HDAC1	histone deacetylase 1 [Sus scrofa]
gene11368	Lib_007193	237	0.000657627	LOC100624276	olfactory receptor 10C1-like [Sus scrofa]
gene15954	Lib_030652	231	0.000311297	LOC100520579	olfactory receptor 56A4-like [Sus scrofa]
gene7152	Lib_121414	229	0.000195854	TNFRSF11B	LOW QUALITY PROTEIN: tumor necrosis factor receptor superfamily member 11B [Sus scrofa]
gene12125	Lib_011232	228	0.000138132	LAMA1	LOW QUALITY PROTEIN: laminin subunit alpha-1 [Sus scrofa]

## Sheet: IPEC-J2 PEDV 3rd Z Score-2
gene	unique.id	count	Zscore	name	Description
gene5020	Lib_110445	1700832	145.182	YIPF5	protein YIPF5 isoform X2 [Sus scrofa]
gene4535	Lib_107965	1164309	99.38	TMEM167A	protein kish-A [Sus scrofa]
gene4927	Lib_109944	532957	45.4822	CYSTM1	-
gene731	Lib_122203	45941	3.90627	IER3IP1	immediate early response 3-interacting protein 1 [Sus scrofa]
gene4535	Lib_107961	40137	3.41079	TMEM167A	protein kish-A [Sus scrofa]
gene7865	Lib_125004	34602	2.93827	LOC106510126	-
gene2310	Lib_066823	34520	2.93127	PHYHD1	phytanoyl-CoA dioxygenase domain-containing protein 1 isoform X2 [Sus scrofa]
gene7805	Lib_124711	31637	2.68516	LOC110260313	olfactory receptor 10C1-like [Sus scrofa]
gene17361	Lib_037656	31596	2.68166	ACBD6	acyl-CoA-binding domain-containing protein 6 isoform X7 [Sus scrofa]
gene4363	Lib_107078	21328	1.80509	LOC110259767	-
gene14994	Lib_025900	17026	1.43783	TMEM33	transmembrane protein 33 isoform X1 [Sus scrofa]
gene24019	Lib_071502	15619	1.31772	GOT1L1	cytoplasmic 2 [Sus scrofa]
gene7591	Lib_123604	15134	1.27631	SLC19A2	thiamine transporter 1 [Sus scrofa]
gene20871	Lib_055802	12633	1.06281	RBSN	rabenosyn-5 [Sus scrofa]
gene1348	Lib_018100	11270	0.94645	LOC110261987	-
gene7391	Lib_122581	10046	0.841959	HEY1	hairy/enhancer-of-split related with YRPW motif protein 1 isoform X1 [Sus scrofa]
gene7078	Lib_121056	9785	0.819677	LOC106509952	-
gene26832	Lib_085965	6261	0.518838	YKT6	synaptobrevin homolog YKT6 [Sus scrofa]
gene5020	Lib_110444	6200	0.51363	YIPF5	protein YIPF5 isoform X2 [Sus scrofa]
gene22401	Lib_063197	5680	0.469238	ORAI1	calcium release-activated calcium channel protein 1 [Sus scrofa]
gene22225	Lib_062317	5412	0.44636	FDFT1	squalene synthase isoform X2 [Sus scrofa]
gene3657	Lib_103560	4941	0.406151	USE1	vesicle transport protein USE1 [Sus scrofa]
gene24799	Lib_075403	4552	0.372942	LOC106506442	-
gene16957	Lib_035606	3309	0.266829	CLDN12	claudin-12 isoform X1 [Sus scrofa]
gene4907	Lib_109842	2428	0.191619	SLC23A1	solute carrier family 23 member 1 isoform X1 [Sus scrofa]
gene8215	Lib_126902	2263	0.177533	CD58	-
gene21809	Lib_060285	2246	0.176082	TMPRSS15	enteropeptidase isoform X1 [Sus scrofa]
gene6430	Lib_117851	2052	0.159521	COMMD1	COMM domain-containing protein 1 isoform X2 [Sus scrofa]
gene12250	Lib_011843	2006	0.155594	MAPRE2	microtubule-associated protein RP/EB family member 2 isoform X3 [Sus scrofa]
gene18923	Lib_045670	1973	0.152776	RNF157	-
gene10171	Lib_000919	1948	0.150642	MON1B	vacuolar fusion protein MON1 homolog B [Sus scrofa]
gene28224	Lib_092533	1418	0.105397	LOC110257974	-
gene1436	Lib_022604	1171	0.0843106	LOC110259558	-
gene19135	Lib_046798	1025	0.0718468	SPPL2C	signal peptide peptidase-like 2C [Sus scrofa]
gene26832	Lib_085966	936	0.064249	YKT6	synaptobrevin homolog YKT6 [Sus scrofa]
gene20821	Lib_055545	920	0.0628831	JAGN1	LOW QUALITY PROTEIN: protein jagunal homolog 1 [Sus scrofa]
gene7117	Lib_121246	845	0.0564804	LOC110260226	-
gene6823	Lib_119748	809	0.0534071	NBAS	LOW QUALITY PROTEIN: neuroblastoma-amplified sequence [Sus scrofa]
gene21780	Lib_060158	753	0.0486265	LOC110256461	-
gene27705	Lib_090082	663	0.0409433	LHFPL1	lipoma HMGIC fusion partner-like 1 protein isoform X2 [Sus scrofa]
gene11076	Lib_005707	596	0.0352236	NUP62	nuclear pore glycoprotein p62 [Sus scrofa]
gene14087	Lib_021232	562	0.0323211	CMTM5	CKLF-like MARVEL transmembrane domain-containing protein 5 [Sus scrofa]
gene4051	Lib_105410	518	0.0285648	LOC102167936	uncharacterized protein LOC102167936 [Sus scrofa]
gene14554	Lib_023620	485	0.0257477	SLIRP	mitochondrial [Sus scrofa]
gene22264	Lib_062497	482	0.0254916	LOC102166040	-
gene2025	Lib_052631	460	0.0236134	LOC110256044	-
gene1757	Lib_038732	459	0.0235281	PGM5	phosphoglucomutase-like protein 5 [Sus scrofa]
gene25286	Lib_077902	452	0.0229305	IL12B	interleukin-12 subunit beta precursor [Sus scrofa]
gene11693	Lib_008929	446	0.0224183	NECAP2	adaptin ear-binding coat-associated protein 2 isoform X1 [Sus scrofa]
gene17948	Lib_040656	445	0.0223329	LOC102164518	-
gene19308	Lib_047717	439	0.0218207	LOC110256007	-
gene25293	Lib_077943	438	0.0217353	LOC110257284	-
gene6867	Lib_119964	437	0.02165	ITGB1BP1	integrin beta-1-binding protein 1 isoform X1 [Sus scrofa]
gene2242	Lib_063296	434	0.0213939	LOC110256245	-
gene4306	Lib_106776	433	0.0213085	KISS1R	kiSS-1 receptor [Sus scrofa]
gene11368	Lib_007193	432	0.0212231	LOC100624276	olfactory receptor 10C1-like [Sus scrofa]
gene25814	Lib_080657	429	0.020967	ZNF341	zinc finger protein 341 isoform X6 [Sus scrofa]
gene25190	Lib_077401	422	0.0203694	BNIP1	vesicle transport protein SEC20 [Sus scrofa]
gene16894	Lib_035271	421	0.0202841	KLHDC8A	-
gene22407	Lib_063226	420	0.0201987	CAMKK2	calcium/calmodulin-dependent protein kinase kinase 2 isoform X4 [Sus scrofa]
gene22043	Lib_061393	412	0.0195157	LOC100623294	-
gene21333	Lib_058101	402	0.0186621	TMEM41A	transmembrane protein 41A [Sus scrofa]
gene27853	Lib_090802	402	0.0186621	HPRT1	hypoxanthine-guanine phosphoribosyltransferase isoform X2 [Sus scrofa]
gene12244	Lib_011810	401	0.0185767	ASXL3	LOW QUALITY PROTEIN: putative Polycomb group protein ASXL3 [Sus scrofa]
gene28942	Lib_095705	397	0.0182352	LOC100154182	LOW QUALITY PROTEIN: olfactory receptor 4K5 [Sus scrofa]
gene26031	Lib_081803	396	0.0181498	LOC106506707	-
gene731	Lib_122201	392	0.0178084	IER3IP1	immediate early response 3-interacting protein 1 [Sus scrofa]
gene15281	Lib_027292	390	0.0176376	LOC100520680	platelet factor 4 [Sus scrofa]
gene16996	Lib_035797	389	0.0175523	LOC106504956	-
gene19720	Lib_049875	389	0.0175523	TMEM97	transmembrane protein 97 [Sus scrofa]
gene4826	Lib_109423	389	0.0175523	UBE2B	ubiquitin-conjugating enzyme E2 B isoform X1 [Sus scrofa]
gene12102	Lib_011106	388	0.0174669	APCDD1	protein APCDD1 [Sus scrofa]
gene17150	Lib_036585	388	0.0174669	PCLO	LOW QUALITY PROTEIN: protein piccolo [Sus scrofa]
gene24658	Lib_074717	388	0.0174669	DAW1	dynein assembly factor with WDR repeat domains 1 [Sus scrofa]
gene29612	Lib_097953	385	0.0172108	LOC110258825	uncharacterized protein LOC110258825 [Sus scrofa]
gene15375	Lib_027779	383	0.01704	LRBA	-
gene18075	Lib_041301	383	0.01704	LOC102161921	-
gene2679	Lib_085737	381	0.0168693	SLC25A45	solute carrier family 25 member 45 isoform X4 [Sus scrofa]
gene7019	Lib_120773	380	0.0167839	MIR151	-
gene17923	Lib_040533	377	0.0165278	LOC106507913	-
gene17363	Lib_037665	373	0.0161864	LOC106507880	-
gene11618	Lib_008537	363	0.0153327	LOC110261097	-
gene15818	Lib_029983	363	0.0153327	LOC110255344	-
gene27676	Lib_089924	363	0.0153327	PSMD10	26S proteasome non-ATPase regulatory subunit 10 isoform X2 [Sus scrofa]
gene6338	Lib_117383	363	0.0153327	DYSF	LOW QUALITY PROTEIN: dysferlin [Sus scrofa]
gene6967	Lib_120487	363	0.0153327	IQANK1	-
gene28754	Lib_094767	359	0.0149912	LOC100739816	olfactory receptor 5K1-like [Sus scrofa]
gene14254	Lib_022121	357	0.0148205	LOC100152678	olfactory receptor 11H7 [Sus scrofa]
gene25767	Lib_080396	356	0.0147351	HM13	minor histocompatibility antigen H13 isoform X2 [Sus scrofa]
gene20747	Lib_055168	352	0.0143936	ARL6IP5	PRA1 family protein 3 [Sus scrofa]
gene10674	Lib_003539	351	0.0143082	LOC110261285	-
gene16531	Lib_033406	350	0.0142229	PLET1	placenta-expressed transcript 1 protein precursor [Sus scrofa]
gene22586	Lib_064171	350	0.0142229	LOC102160252	-
gene14563	Lib_023655	349	0.0141375	CEP128	-
gene3571	Lib_103105	349	0.0141375	TSSK6	testis-specific serine/threonine-protein kinase 6 [Sus scrofa]
gene730	Lib_122146	349	0.0141375	HDHD2	haloacid dehalogenase-like hydrolase domain-containing protein 2 isoform X2 [Sus scrofa]
gene14729	Lib_024521	348	0.0140521	GAK	cyclin-G-associated kinase isoform X7 [Sus scrofa]
gene29899	Lib_098876	345	0.013796	LOC100525147	olfactory receptor 1J4-like [Sus scrofa]
gene5680	Lib_113916	344	0.0137107	KNOP1	-
gene13240	Lib_016844	342	0.0135399	MDC1	-
gene1914	Lib_046822	342	0.0135399	LOC102168060	stimulated by retinoic acid gene 6 protein-like [Sus scrofa]
gene24497	Lib_073912	340	0.0133692	LOC102158523	-
gene26091	Lib_082108	340	0.0133692	SALL4	sal-like protein 4 isoform X1 [Sus scrofa]
gene15551	Lib_028636	338	0.0131985	LOC100512003	LOW QUALITY PROTEIN: bifunctional heparan sulfate N-deacetylase/N-sulfotransferase 4 [Sus scrofa]
gene15709	Lib_029420	338	0.0131985	FAM13A	LOW QUALITY PROTEIN: protein FAM13A [Sus scrofa]
gene17584	Lib_038804	338	0.0131985	LOC110255628	-
gene10804	Lib_004242	337	0.0131131	CEACAM1	carcinoembryonic antigen-related cell adhesion molecule 1 isoform X3 [Sus scrofa]
gene28603	Lib_094257	337	0.0131131	LOC110258197	-
gene20453	Lib_053649	336	0.0130277	TMEM158	transmembrane protein 158 [Sus scrofa]
gene20710	Lib_054977	336	0.0130277	FHIT	bis(5'-adenosyl)-triphosphatase isoform X4 [Sus scrofa]
gene4940	Lib_110020	336	0.0130277	CD14	monocyte differentiation antigen CD14 precursor [Sus scrofa]
gene25535	Lib_079195	335	0.0129423	CDS2	phosphatidate cytidylyltransferase 2 isoform X1 [Sus scrofa]
gene5902	Lib_115095	335	0.0129423	TSC2	tuberin isoform X12 [Sus scrofa]
gene10189	Lib_001002	332	0.0126862	CTRB2	chymotrypsinogen B2 [Sus scrofa]
gene12689	Lib_014006	332	0.0126862	LOC110261247	-
gene12287	Lib_011992	331	0.0126009	SYT4	synaptotagmin-4 [Sus scrofa]
gene2564	Lib_079721	331	0.0126009	TCIRG1	V-type proton ATPase 116 kDa subunit a isoform X1 [Sus scrofa]
gene26607	Lib_084800	331	0.0126009	TSPAN12	tetraspanin-12 isoform X1 [Sus scrofa]
gene10043	Lib_000244	330	0.0125155	LOC102168077	-
gene10182	Lib_000968	330	0.0125155	TMEM231	transmembrane protein 231 isoform X1 [Sus scrofa]
gene4725	Lib_108912	329	0.0124301	LOC106509537	-
gene12694	Lib_014035	327	0.0122594	LOC106504280	-
gene27462	Lib_089029	327	0.0122594	CHIC1	cysteine-rich hydrophobic domain-containing protein 1 [Sus scrofa]
gene27643	Lib_089767	327	0.0122594	SLC25A53	solute carrier family 25 member 53 [Sus scrofa]
gene28352	Lib_093102	327	0.0122594	LOC106507765	-
gene11470	Lib_007734	326	0.012174	TNFRSF4	tumor necrosis factor receptor superfamily member 4 [Sus scrofa]
gene16551	Lib_033516	326	0.012174	C9H11orf71	-
gene18098	Lib_041419	326	0.012174	CAMK1D	calcium/calmodulin-dependent protein kinase type 1D isoform X6 [Sus scrofa]
gene8229	Lib_126978	325	0.0120887	CASQ2	LOW QUALITY PROTEIN: calsequestrin-2 [Sus scrofa]
gene12548	Lib_013280	324	0.0120033	EPS15	epidermal growth factor receptor substrate 15 isoform X7 [Sus scrofa]
gene24347	Lib_073137	324	0.0120033	ASNSD1	asparagine synthetase domain-containing protein 1 [Sus scrofa]
gene25738	Lib_080253	324	0.0120033	SCRT2	transcriptional repressor scratch 2 [Sus scrofa]
gene10302	Lib_001590	323	0.0119179	NLRC5	protein NLRC5 isoform X3 [Sus scrofa]
gene13566	Lib_018562	323	0.0119179	PPP2R5D	serine/threonine-protein phosphatase 2A 56 kDa regulatory subunit delta isoform isoform X1 [Sus scrofa]
gene10260	Lib_001372	322	0.0118326	WWP2	NEDD4-like E3 ubiquitin-protein ligase WWP2 isoform X2 [Sus scrofa]
gene28810	Lib_095053	322	0.0118326	TRNAE-CUC	-
gene3102	Lib_100974	321	0.0117472	CD82	CD82 antigen isoform X1 [Sus scrofa]
gene5746	Lib_114260	321	0.0117472	CIITA	MHC class II transactivator isoform X11 [Sus scrofa]
gene13209	Lib_016680	320	0.0116618	ZNRD1	DNA-directed RNA polymerase I subunit RPA12 [Sus scrofa]
gene19352	Lib_047960	319	0.0115764	ORMDL3	ORM1-like protein 3 [Sus scrofa]
gene28976	Lib_095786	319	0.0115764	LOC102165133	-
gene3657	Lib_103557	319	0.0115764	USE1	vesicle transport protein USE1 [Sus scrofa]
gene1794	Lib_040613	318	0.0114911	TRPM6	transient receptor potential cation channel subfamily M member 6 [Sus scrofa]
gene27177	Lib_087638	318	0.0114911	BCOR	BCL-6 corepressor isoform X4 [Sus scrofa]
gene9307	Lib_132543	317	0.0114057	THAP2	THAP domain-containing protein 2 [Sus scrofa]
gene28085	Lib_091978	316	0.0113203	LOC110257973	-
gene322	Lib_101585	316	0.0113203	ECHDC1	ethylmalonyl-CoA decarboxylase isoform X1 [Sus scrofa]
gene4003	Lib_105177	316	0.0113203	AP1M2	AP-1 complex subunit mu-2 isoform X1 [Sus scrofa]
gene9544	Lib_133698	316	0.0113203	LOC110260745	-
gene10117	Lib_000640	315	0.011235	TAF1C	TATA box-binding protein-associated factor RNA polymerase I subunit C isoform X2 [Sus scrofa]
gene11976	Lib_010424	315	0.011235	C6H1orf94	-
gene15815	Lib_029972	315	0.011235	PAQR3	progestin and adipoQ receptor family member 3 isoform X2 [Sus scrofa]
gene18357	Lib_042797	315	0.011235	SLC25A15	mitochondrial ornithine transporter 1 isoform X1 [Sus scrofa]
gene27683	Lib_089953	315	0.011235	GUCY2F	LOW QUALITY PROTEIN: retinal guanylyl cyclase 2 [Sus scrofa]
gene6186	Lib_116591	315	0.011235	INPP4A	4-bisphosphate 4-phosphatase isoform X1 [Sus scrofa]
gene6378	Lib_117591	315	0.011235	ARHGAP25	rho GTPase-activating protein 25 isoform X8 [Sus scrofa]
gene1271	Lib_014127	314	0.0111496	RAX	LOW QUALITY PROTEIN: retinal homeobox protein Rx [Sus scrofa]
gene14346	Lib_022527	314	0.0111496	LOC100518318	transmembrane and coiled-coil domain-containing protein 5B-like [Sus scrofa]
gene29232	Lib_096609	314	0.0111496	LOC110258591	-
gene16782	Lib_034714	312	0.0109789	LOC100736666	-
gene2548	Lib_078896	312	0.0109789	TPCN2	two pore calcium channel protein 2 isoform X2 [Sus scrofa]
gene6213	Lib_116734	312	0.0109789	LOC110259984	-
gene7088	Lib_121100	312	0.0109789	TRIB1	tribbles homolog 1 isoform X3 [Sus scrofa]
gene18075	Lib_041300	311	0.0108935	LOC102161921	-
gene17341	Lib_037552	310	0.0108081	LOC110255518	-
gene18978	Lib_045952	310	0.0108081	CDR2L	-
gene22492	Lib_063659	310	0.0108081	ERP29	endoplasmic reticulum resident protein 29 [Sus scrofa]
gene28931	Lib_095647	310	0.0108081	LOC100157908	LOW QUALITY PROTEIN: olfactory receptor 6C2-like [Sus scrofa]
gene18926	Lib_045686	309	0.0107228	EXOC7	exocyst complex component 7 isoform X5 [Sus scrofa]
gene20836	Lib_055628	309	0.0107228	ATP2B2	plasma membrane calcium-transporting ATPase 2 isoform X6 [Sus scrofa]
gene21439	Lib_058665	309	0.0107228	PCYT1A	choline-phosphate cytidylyltransferase A isoform X3 [Sus scrofa]
gene25168	Lib_077288	309	0.0107228	LOC100519930	histone H2B subacrosomal variant-like [Sus scrofa]
gene5018	Lib_110428	309	0.0107228	LOC110259526	-
gene12830	Lib_014778	308	0.0106374	LOC110255306	6-N-acetylglucosaminyl-transferase-like [Sus scrofa]
gene15470	Lib_028246	308	0.0106374	LOC110262017	-
gene25302	Lib_077996	307	0.010552	ITK	tyrosine-protein kinase ITK/TSK [Sus scrofa]
gene2719	Lib_087701	307	0.010552	NRXN2	LOW QUALITY PROTEIN: neurexin-2-beta [Sus scrofa]
gene28856	Lib_095282	307	0.010552	TDRD9	putative ATP-dependent RNA helicase TDRD9 isoform X1 [Sus scrofa]
gene21594	Lib_059385	306	0.0104667	LOC100517427	OX-2 membrane glycoprotein-like isoform X2 [Sus scrofa]
gene23241	Lib_067532	306	0.0104667	IFIT3	interferon-induced protein with tetratricopeptide repeats 3 isoform X1 [Sus scrofa]
gene3609	Lib_103304	306	0.0104667	GDF15	growth/differentiation factor 15 precursor [Sus scrofa]
gene16522	Lib_033358	305	0.0103813	DLAT	mitochondrial precursor [Sus scrofa]
gene22304	Lib_062698	305	0.0103813	GALNT9	polypeptide N-acetylgalactosaminyltransferase 9 isoform X2 [Sus scrofa]
gene25608	Lib_079555	305	0.0103813	RBBP9	putative hydrolase RBBP9 [Sus scrofa]
gene3715	Lib_103875	304	0.0102959	ILVBL	acetolactate synthase-like protein isoform X2 [Sus scrofa]
gene4422	Lib_107385	304	0.0102959	FAF2	FAS-associated factor 2 isoform X2 [Sus scrofa]
gene502	Lib_110441	304	0.0102959	FBXL4	F-box/LRR-repeat protein 4 isoform X1 [Sus scrofa]
gene11336	Lib_007043	303	0.0102105	NLRP5	LRR and PYD domains-containing protein 5 [Sus scrofa]
gene11960	Lib_010343	303	0.0102105	RNF19B	E3 ubiquitin-protein ligase RNF19B isoform X5 [Sus scrofa]
gene24028	Lib_071556	303	0.0102105	LOC110257028	-
gene24309	Lib_072949	303	0.0102105	LOC110257054	-
gene5331	Lib_112062	303	0.0102105	AGFG2	arf-GAP domain and FG repeat-containing protein 2 isoform X2 [Sus scrofa]
gene19495	Lib_048730	301	0.0100398	TOB1	protein Tob1 [Sus scrofa]
gene23214	Lib_067388	301	0.0100398	LOC110256620	-
gene27972	Lib_091391	301	0.0100398	VMA21	vacuolar ATPase assembly integral membrane protein VMA21 isoform X1 [Sus scrofa]
gene8362	Lib_127656	301	0.0100398	KIAA1324	UPF0577 protein KIAA1324 homolog isoform X5 [Sus scrofa]
gene10356	Lib_001847	300	0.00995444	LOC106510491	-
gene15582	Lib_028767	300	0.00995444	ENPEP	glutamyl aminopeptidase [Sus scrofa]
gene24416	Lib_073499	300	0.00995444	FAM126B	-
gene8201	Lib_126832	300	0.00995444	LOC110260469	-
gene14270	Lib_022183	299	0.00986907	LOC100524691	LOW QUALITY PROTEIN: olfactory receptor 11H12-like [Sus scrofa]
gene6576	Lib_118522	299	0.00986907	LOC100516606	mitochondrial isoform X5 [Sus scrofa]
gene10810	Lib_004271	298	0.0097837	PRR19	-
gene20373	Lib_053234	298	0.0097837	SCN5A	LOW QUALITY PROTEIN: sodium channel protein type 5 subunit alpha [Sus scrofa]
gene14251	Lib_022105	297	0.00969833	TTC5	tetratricopeptide repeat protein 5 [Sus scrofa]
gene4092	Lib_105626	297	0.00969833	CAMSAP3	calmodulin-regulated spectrin-associated protein 3 isoform X5 [Sus scrofa]
gene6888	Lib_120079	297	0.00969833	LOC110260064	-
gene7369	Lib_122465	297	0.00969833	LOC110260266	-
gene4886	Lib_109728	296	0.00961297	BRD8	LOW QUALITY PROTEIN: bromodomain-containing protein 8 [Sus scrofa]
gene19759	Lib_050080	295	0.0095276	LOC100515508	peroxisomal sarcosine oxidase isoform X2 [Sus scrofa]
gene5149	Lib_111111	295	0.0095276	MRM2	mitochondrial isoform X1 [Sus scrofa]
gene9711	Lib_134576	295	0.0095276	USP18	ubl carboxyl-terminal hydrolase 18 [Sus scrofa]
gene11792	Lib_009455	293	0.00935686	FUCA1	tissue alpha-L-fucosidase precursor [Sus scrofa]
gene28628	Lib_094349	293	0.00935686	LOC100620090	putative olfactory receptor 52P1 [Sus scrofa]
gene5542	Lib_113193	293	0.00935686	ZNF771	zinc finger protein 771 [Sus scrofa]
gene5574	Lib_113361	293	0.00935686	YPEL3	protein yippee-like 3 isoform X2 [Sus scrofa]
gene6454	Lib_117957	293	0.00935686	LOC110260008	-
gene10386	Lib_001996	292	0.00927149	CBFB	core-binding factor subunit beta isoform X6 [Sus scrofa]
gene15859	Lib_030173	292	0.00927149	LOC110262313	olfactory receptor 491-like [Sus scrofa]
gene17837	Lib_040099	292	0.00927149	GKAP1	G kinase-anchoring protein 1 isoform X3 [Sus scrofa]
gene23407	Lib_068321	292	0.00927149	LOC110256659	-
gene28126	Lib_092207	292	0.00927149	LOC100626157	odorant-binding protein-like [Sus scrofa]
gene20208	Lib_052427	291	0.00918612	FLCN	folliculin [Sus scrofa]
gene8930	Lib_130635	291	0.00918612	LOC100523670	component 7C [Sus scrofa]
gene9641	Lib_134205	291	0.00918612	LOC106507533	-
gene13334	Lib_017362	290	0.00910075	LOC100513291	member isoform X1 [Sus scrofa]
gene14987	Lib_025866	290	0.00910075	APBB2	amyloid beta A4 precursor protein-binding family B member 2 isoform X14 [Sus scrofa]
gene20780	Lib_055339	290	0.00910075	IL5RA	interleukin-5 receptor subunit alpha isoform X3 [Sus scrofa]
gene21944	Lib_060884	290	0.00910075	PIGP	phosphatidylinositol N-acetylglucosaminyltransferase subunit P isoform X1 [Sus scrofa]
gene22144	Lib_061906	290	0.00910075	LOXL2	lysyl oxidase homolog 2 [Sus scrofa]
gene9165	Lib_131826	290	0.00910075	ZBTB39	LOW QUALITY PROTEIN: zinc finger and BTB domain-containing protein 39 [Sus scrofa]
gene18607	Lib_044003	289	0.00901538	GPR180	integral membrane protein GPR180 isoform X1 [Sus scrofa]
gene18630	Lib_044123	289	0.00901538	LOC100520401	CDGSH iron-sulfur domain-containing protein 1 [Sus scrofa]
gene5692	Lib_113983	289	0.00901538	RPS15A	40S ribosomal protein S15a isoform X2 [Sus scrofa]
gene10314	Lib_001646	288	0.00893002	CCL17	C-C motif chemokine 17 isoform X1 [Sus scrofa]
gene15221	Lib_026983	288	0.00893002	UGT2B31	UDP-glucuronosyltransferase 2B31 precursor [Sus scrofa]
gene1616	Lib_031611	288	0.00893002	LOC100156936	interferon alpha-11 precursor [Sus scrofa]
gene17377	Lib_037741	288	0.00893002	LOC110255568	-
gene24881	Lib_075831	288	0.00893002	LOC106506459	-
gene18043	Lib_041137	287	0.00884465	LOC110255699	-
gene18541	Lib_043685	287	0.00884465	UCHL3	ubiquitin carboxyl-terminal hydrolase isozyme L3 isoform X1 [Sus scrofa]
gene11715	Lib_009045	286	0.00875928	LOC110261106	-
gene16084	Lib_031268	286	0.00875928	LOC110255380	olfactory receptor 52E2-like [Sus scrofa]
gene16828	Lib_034968	286	0.00875928	LOC110262224	-
gene18268	Lib_042301	286	0.00875928	GSX1	GS homeobox 1 [Sus scrofa]
gene23068	Lib_066651	286	0.00875928	POLR3A	DNA-directed RNA polymerase III subunit RPC1 isoform X1 [Sus scrofa]
gene576	Lib_114333	286	0.00875928	SMPD2	sphingomyelin phosphodiesterase 2 [Sus scrofa]
gene7380	Lib_122521	286	0.00875928	PMP2	myelin P2 protein isoform X3 [Sus scrofa]
gene15343	Lib_027607	285	0.00867391	FGA	fibrinogen alpha chain isoform X2 [Sus scrofa]
gene18857	Lib_045312	285	0.00867391	ENPP7	ectonucleotide pyrophosphatase/phosphodiesterase family member 7 [Sus scrofa]
gene20686	Lib_054856	285	0.00867391	DNAH12	axonemal [Sus scrofa]
gene24906	Lib_075948	285	0.00867391	RAI14	ankycorbin [Sus scrofa]
gene2551	Lib_079059	285	0.00867391	IGHMBP2	LOW QUALITY PROTEIN: DNA-binding protein SMUBP-2 [Sus scrofa]
gene27911	Lib_091105	285	0.00867391	ATP11C	phospholipid-transporting ATPase IG isoform X9 [Sus scrofa]
gene28917	Lib_095603	285	0.00867391	LOC110258384	-
gene12697	Lib_014052	284	0.00858854	CLDN19	claudin-19 [Sus scrofa]
gene6130	Lib_116308	284	0.00858854	LOC110259973	-
gene25030	Lib_076580	283	0.00850317	ARL15	ADP-ribosylation factor-like protein 15 isoform X5 [Sus scrofa]
gene23076	Lib_066694	282	0.0084178	LOC110256808	-
gene4446	Lib_107498	282	0.0084178	ANKRA2	ankyrin repeat family A protein 2 [Sus scrofa]
gene5557	Lib_113266	282	0.0084178	CDIPT	CDP-diacylglycerol--inositol 3-phosphatidyltransferase isoform X2 [Sus scrofa]
gene7130	Lib_121311	282	0.0084178	LOC106507419	-
gene9346	Lib_132721	282	0.0084178	BICD1	protein bicaudal D homolog 1 isoform X10 [Sus scrofa]
gene11874	Lib_009888	281	0.00833243	STX12	syntaxin-12 [Sus scrofa]
gene19252	Lib_047423	281	0.00833243	LOC110256002	-
gene21649	Lib_059651	281	0.00833243	CEP97	centrosomal protein of 97 kDa [Sus scrofa]
gene23337	Lib_067952	281	0.00833243	FRAT1	proto-oncogene FRAT1 [Sus scrofa]
gene24589	Lib_074373	281	0.00833243	LOC100158003	LOW QUALITY PROTEIN: tubulin alpha-1D chain [Sus scrofa]
gene26864	Lib_086131	281	0.00833243	LOC110257520	-
gene12248	Lib_011830	280	0.00824707	DTNA	dystrobrevin alpha isoform X17 [Sus scrofa]
gene21974	Lib_061013	280	0.00824707	LOC110256552	-
gene30183	Lib_099952	280	0.00824707	LOC110259084	olfactory receptor 5AN1-like [Sus scrofa]
gene9149	Lib_131748	280	0.00824707	GLS2	mitochondrial isoform X4 [Sus scrofa]
gene9409	Lib_133037	280	0.00824707	ST8SIA1	8-sialyltransferase isoform X3 [Sus scrofa]
gene13533	Lib_018385	279	0.0081617	LOC110261526	-
gene16125	Lib_031466	279	0.0081617	LOC100518085	olfactory receptor 52M1-like [Sus scrofa]
gene18267	Lib_042295	279	0.0081617	LOC110255798	-
gene19646	Lib_049481	279	0.0081617	TAF15	TATA-binding protein-associated factor 2N [Sus scrofa]
gene24269	Lib_072747	279	0.0081617	MIR10B	-
gene23275	Lib_067688	278	0.00807633	LOC110256854	-
gene24136	Lib_072086	278	0.00807633	LOC110256914	uncharacterized protein LOC110256914 [Sus scrofa]
gene28473	Lib_093687	278	0.00807633	LOC110258119	multidrug resistance-associated protein 4-like isoform X3 [Sus scrofa]
gene20124	Lib_051972	277	0.00799096	LOC110255892	-
gene14219	Lib_021924	276	0.00790559	RNASE4	ribonuclease 4 precursor [Sus scrofa]
gene1731	Lib_037389	276	0.00790559	SPATA6L	-
gene25689	Lib_079979	276	0.00790559	LOC110257451	-
gene28360	Lib_093148	276	0.00790559	STPG3	-
gene15095	Lib_026396	275	0.00782022	PDGFC	platelet-derived growth factor C isoform X2 [Sus scrofa]
gene21549	Lib_059180	275	0.00782022	LOC106505797	-
gene22973	Lib_066143	275	0.00782022	TSPAN15	tetraspanin-15 isoform X3 [Sus scrofa]
gene23985	Lib_071321	275	0.00782022	PDLIM3	PDZ and LIM domain protein 3 isoform X2 [Sus scrofa]
gene65	Lib_118181	275	0.00782022	AGPAT4	1-acyl-sn-glycerol-3-phosphate acyltransferase delta isoform X1 [Sus scrofa]
gene11445	Lib_007594	274	0.00773485	SLC27A5	bile acyl-CoA synthetase isoform X3 [Sus scrofa]
gene16391	Lib_032698	274	0.00773485	PANX1	pannexin-1 [Sus scrofa]
gene19190	Lib_047086	274	0.00773485	TMUB2	transmembrane and ubiquitin-like domain-containing protein 2 isoform X2 [Sus scrofa]
gene27821	Lib_090641	274	0.00773485	ARHGAP36	rho GTPase-activating protein 36 isoform X3 [Sus scrofa]
gene12111	Lib_011158	273	0.00764948	PPP4R1	serine/threonine-protein phosphatase 4 regulatory subunit 1 isoform X4 [Sus scrofa]
gene23533	Lib_068984	273	0.00764948	AFAP1L2	LOW QUALITY PROTEIN: actin filament-associated protein 1-like 2 [Sus scrofa]
gene3263	Lib_101796	273	0.00764948	MYOD1	myoblast determination protein 1 [Sus scrofa]
gene5361	Lib_112221	273	0.00764948	MUC12	mucin-12 [Sus scrofa]
gene13147	Lib_016387	272	0.00756411	LOC100514657	olfactory receptor 2B6 [Sus scrofa]
gene19972	Lib_051163	272	0.00756411	ASGR2	asialoglycoprotein receptor 2 isoform X1 [Sus scrofa]
gene20455	Lib_053660	272	0.00756411	LARS2	mitochondrial [Sus scrofa]
gene20552	Lib_054169	272	0.00756411	LOC110256230	-
gene27144	Lib_087492	272	0.00756411	LOC106506937	-
gene3001	Lib_099292	272	0.00756411	LOC110259268	olfactory receptor 5AK2-like [Sus scrofa]
gene4692	Lib_108749	272	0.00756411	LOC106509534	-
gene9239	Lib_132190	272	0.00756411	TRNAY-GUA	-
gene11609	Lib_008488	271	0.00747875	TARDBP	TAR DNA-binding protein 43 [Sus scrofa]
gene13853	Lib_020048	271	0.00747875	FBXO22	F-box only protein 22 [Sus scrofa]
gene19051	Lib_046362	271	0.00747875	RGS9	regulator of G-protein signaling 9 isoform X3 [Sus scrofa]
gene21354	Lib_058210	271	0.00747875	ADIPOQ	adiponectin precursor [Sus scrofa]
gene273	Lib_088242	271	0.00747875	VNN3	vascular non-inflammatory molecule 3 isoform X2 [Sus scrofa]
gene28850	Lib_095252	271	0.00747875	KLC1	kinesin light chain 1 isoform X6 [Sus scrofa]
gene290	Lib_095814	271	0.00747875	CTGF	connective tissue growth factor precursor [Sus scrofa]
gene9099	Lib_131479	271	0.00747875	LOC110260681	olfactory receptor 10P1 [Sus scrofa]
gene20287	Lib_052802	270	0.00739338	RARB	LOW QUALITY PROTEIN: retinoic acid receptor beta [Sus scrofa]
gene4630	Lib_108454	270	0.00739338	LOC110259432	-
gene5570	Lib_113345	270	0.00739338	LOC110260082	-
gene8737	Lib_129608	270	0.00739338	MGAT3	4-mannosyl-glycoprotein 4-beta-N-acetylglucosaminyltransferase [Sus scrofa]
gene9747	Lib_134752	270	0.00739338	SCAF11	-
gene12496	Lib_013008	269	0.00730801	LOC110261226	-
gene12677	Lib_013957	269	0.00730801	FAM183A	protein FAM183A isoform X1 [Sus scrofa]
gene28109	Lib_092112	269	0.00730801	LOC110257870	-
gene7999	Lib_125709	269	0.00730801	S100A7	-
gene11988	Lib_010486	268	0.00722264	SFPQ	proline- and glutamine-rich isoform X2 [Sus scrofa]
gene1211	Lib_011146	268	0.00722264	LOC102158634	-
gene15186	Lib_026820	268	0.00722264	LOC102158358	-
gene17352	Lib_037606	268	0.00722264	TDRD5	LOW QUALITY PROTEIN: tudor domain-containing protein 5 [Sus scrofa]
gene18435	Lib_043213	268	0.00722264	CPB2	carboxypeptidase B2 [Sus scrofa]
gene20849	Lib_055680	268	0.00722264	LOC106505675	-
gene27697	Lib_090032	268	0.00722264	LOC106507011	-
gene5021	Lib_110451	268	0.00722264	LOC110259671	-
gene969	Lib_134464	268	0.00722264	SORD	sorbitol dehydrogenase isoform X1 [Sus scrofa]
gene9992	Lib_136006	268	0.00722264	METTL25	-
gene20955	Lib_056252	267	0.00713727	ANAPC13	anaphase-promoting complex subunit 13 isoform X1 [Sus scrofa]
gene27465	Lib_089044	267	0.00713727	LOC102165633	-
gene29608	Lib_097938	267	0.00713727	LOC110258833	-
gene6720	Lib_119224	267	0.00713727	ABHD1	protein ABHD1 isoform X3 [Sus scrofa]
gene9274	Lib_132375	267	0.00713727	LOC102164628	-
gene11477	Lib_007765	266	0.0070519	ACAP3	ANK repeat and PH domain-containing protein 3 isoform X2 [Sus scrofa]
gene1596	Lib_030677	266	0.0070519	LOC100155760	interferon omega 1 precursor [Sus scrofa]
gene20877	Lib_055833	266	0.0070519	CCDC174	-
gene26054	Lib_081913	266	0.0070519	KCNB1	potassium voltage-gated channel subfamily B member 1 isoform X1 [Sus scrofa]
gene2824	Lib_092584	266	0.0070519	SYT7	synaptotagmin-7 isoform X5 [Sus scrofa]
gene10289	Lib_001508	265	0.00696653	LOC110261424	-
gene14342	Lib_022512	265	0.00696653	AVEN	-
gene20838	Lib_055637	265	0.00696653	SLC6A11	sodium- and chloride-dependent GABA transporter 3 isoform X2 [Sus scrofa]
gene21469	Lib_058793	264	0.00688116	LOC110256525	-
gene25767	Lib_080397	264	0.00688116	HM13	minor histocompatibility antigen H13 isoform X2 [Sus scrofa]
gene26067	Lib_081973	264	0.00688116	LOC110257429	-
gene27173	Lib_087615	264	0.00688116	LOC110257739	-
gene28592	Lib_094194	264	0.00688116	IL3RA	-
gene9699	Lib_134502	264	0.00688116	LOC110260760	-
gene12682	Lib_013985	263	0.0067958	LOC100737983	olfactory receptor 2D3-like [Sus scrofa]
gene23222	Lib_067425	263	0.0067958	LOC102162281	-
gene25016	Lib_076508	263	0.0067958	ISL1	insulin gene enhancer protein ISL-1 [Sus scrofa]
gene26625	Lib_084895	263	0.0067958	TFEC	LOW QUALITY PROTEIN: transcription factor EC [Sus scrofa]
gene6044	Lib_115855	263	0.0067958	SLC20A1	sodium-dependent phosphate transporter 1 isoform X2 [Sus scrofa]
gene14912	Lib_025506	262	0.00671043	ZCCHC4	zinc finger CCHC domain-containing protein 4 isoform X2 [Sus scrofa]
gene25799	Lib_080569	262	0.00671043	BPIFA3	BPI fold-containing family A member 3 isoform X1 [Sus scrofa]
gene26094	Lib_082118	262	0.00671043	ZFP64	zinc finger protein 64 isoform X3 [Sus scrofa]
gene27985	Lib_091449	262	0.00671043	MIR105-2	-
gene10960	Lib_005075	261	0.00662506	CCDC9	-
gene17429	Lib_038021	261	0.00662506	LOC110262306	-
gene4209	Lib_106240	261	0.00662506	MFSD12	major facilitator superfamily domain-containing protein 12 isoform X2 [Sus scrofa]
gene11555	Lib_008191	260	0.00653969	NOL9	polynucleotide 5'-hydroxyl-kinase NOL9 [Sus scrofa]
gene1224	Lib_011785	260	0.00653969	TMX3	protein disulfide-isomerase TMX3 isoform X2 [Sus scrofa]
gene1280	Lib_014613	260	0.00653969	MIR122	-
gene15196	Lib_026863	260	0.00653969	LOC102160681	-
gene16886	Lib_035229	260	0.00653969	NFASC	neurofascin isoform X40 [Sus scrofa]
gene23139	Lib_067024	260	0.00653969	RBP3	retinol-binding protein 3 [Sus scrofa]
gene26154	Lib_082434	260	0.00653969	ATP5E	mitochondrial isoform X1 [Sus scrofa]
gene27158	Lib_087544	260	0.00653969	DYNLT3	-
gene27758	Lib_090333	260	0.00653969	LOC106507023	-
gene1331	Lib_017228	259	0.00645432	CLN6	ceroid-lipofuscinosis neuronal protein 6 isoform X1 [Sus scrofa]
gene14858	Lib_025210	259	0.00645432	LOC102159020	-
gene22662	Lib_064571	259	0.00645432	SLC5A1	sodium/glucose cotransporter 1 isoform X1 [Sus scrofa]
gene6769	Lib_119466	259	0.00645432	LOC110260105	-
gene10157	Lib_000838	258	0.00636895	LOC106510467	-
gene11199	Lib_006341	258	0.00636895	LOC110261292	zinc finger protein OZF-like [Sus scrofa]
gene1684	Lib_035031	258	0.00636895	LOC106507234	-
gene24086	Lib_071854	258	0.00636895	IWS1	protein IWS1 homolog isoform X8 [Sus scrofa]
gene4580	Lib_108178	258	0.00636895	SLF1	SMC5-SMC6 complex localization factor protein 1 isoform X4 [Sus scrofa]
gene9235	Lib_132177	258	0.00636895	LOC110260694	-
gene10936	Lib_004944	257	0.00628358	CCDC61	-
gene1780	Lib_039903	257	0.00628358	C1H9orf57	-
gene25067	Lib_076759	257	0.00628358	GPBP1	vasculin isoform X3 [Sus scrofa]
gene26115	Lib_082231	257	0.00628358	MC3R	melanocortin receptor 3 [Sus scrofa]
gene2988	Lib_098831	257	0.00628358	LOC110259262	proteoglycan 3-like [Sus scrofa]
gene5076	Lib_110731	257	0.00628358	LOC106509609	-
gene7754	Lib_124447	257	0.00628358	CD48	CD48 antigen precursor [Sus scrofa]
gene16616	Lib_033846	256	0.00619821	CCDC84	-
gene25855	Lib_080853	256	0.00619821	RBM39	RNA-binding protein 39 isoform X7 [Sus scrofa]
gene10540	Lib_002821	255	0.00611285	LOC106507587	-
gene11339	Lib_007055	255	0.00611285	LOC102159166	-
gene13721	Lib_019395	255	0.00611285	LOC100158035	LOW QUALITY PROTEIN: aurora kinase A-like [Sus scrofa]
gene16004	Lib_030904	255	0.00611285	LOC100516817	olfactory receptor 52H1-like [Sus scrofa]
gene5636	Lib_113688	255	0.00611285	USP31	ubiquitin carboxyl-terminal hydrolase 31 [Sus scrofa]
gene6534	Lib_118313	255	0.00611285	LOC110260144	-
gene10279	Lib_001459	254	0.00602748	CHTF8	chromosome transmission fidelity protein 8 homolog isoform X2 [Sus scrofa]
gene13829	Lib_019928	254	0.00602748	LOC106510160	-
gene17874	Lib_040290	254	0.00602748	NOL6	nucleolar protein 6 [Sus scrofa]
gene26509	Lib_084289	254	0.00602748	LOC110257546	-
gene6974	Lib_120524	254	0.00602748	PYCR3	pyrroline-5-carboxylate reductase 3 [Sus scrofa]
gene1105	Lib_005564	253	0.00594211	LOC110261473	-
gene12025	Lib_010690	253	0.00594211	RSPO1	R-spondin-1 [Sus scrofa]
gene15702	Lib_029396	253	0.00594211	SNCA	alpha-synuclein isoform X2 [Sus scrofa]
gene20632	Lib_054581	253	0.00594211	TWF2	twinfilin-2 [Sus scrofa]
gene27161	Lib_087560	253	0.00594211	LOC100736633	sperm-like [Sus scrofa]
gene4168	Lib_106015	253	0.00594211	LOC110259361	-
gene79	Lib_125192	253	0.00594211	MRPL18	mitochondrial isoform X1 [Sus scrofa]
gene12765	Lib_014421	252	0.00585674	SERPINB9	serpin B9 [Sus scrofa]
gene16025	Lib_031009	252	0.00585674	LOC110255366	LOW QUALITY PROTEIN: olfactory receptor 51G2-like [Sus scrofa]
gene18738	Lib_044674	252	0.00585674	TFDP1	transcription factor Dp-1 isoform X2 [Sus scrofa]
gene21828	Lib_060335	252	0.00585674	ATP5J	mitochondrial [Sus scrofa]
gene22421	Lib_063306	252	0.00585674	HVCN1	voltage-gated hydrogen channel 1 isoform X2 [Sus scrofa]
gene7477	Lib_123009	252	0.00585674	DNAJC5B	dnaJ homolog subfamily C member 5B [Sus scrofa]
gene11222	Lib_006454	251	0.00577137	HAS1	hyaluronan synthase 1 [Sus scrofa]
gene11828	Lib_009637	251	0.00577137	TRIM63	E3 ubiquitin-protein ligase TRIM63 [Sus scrofa]
gene15638	Lib_029061	251	0.00577137	CISD2	CDGSH iron-sulfur domain-containing protein 2 [Sus scrofa]
gene27085	Lib_087274	251	0.00577137	LOC100513636	-
gene28405	Lib_093396	251	0.00577137	FAM69B	protein FAM69B isoform X3 [Sus scrofa]
gene28940	Lib_095693	251	0.00577137	LOC110258395	-
gene4309	Lib_106791	251	0.00577137	CFD	complement factor D [Sus scrofa]
gene8774	Lib_129805	251	0.00577137	MICALL1	MICAL-like protein 1 [Sus scrofa]
gene13616	Lib_018843	250	0.005686	CLIC5	chloride intracellular channel protein 5 [Sus scrofa]
gene18984	Lib_045988	250	0.005686	FADS6	fatty acid desaturase 6 isoform X1 [Sus scrofa]
gene20436	Lib_053556	250	0.005686	TCAIM	mitochondrial [Sus scrofa]
gene23364	Lib_068096	250	0.005686	LOC106508431	-
gene6498	Lib_118176	250	0.005686	LOC102167127	-
gene6999	Lib_120659	250	0.005686	LOC110260198	-
gene13270	Lib_017007	249	0.00560063	NFKBIL1	NF-kappa-B inhibitor-like protein 1 isoform X2 [Sus scrofa]
gene17783	Lib_039823	249	0.00560063	ZNF510	zinc finger protein 510 isoform X2 [Sus scrofa]
gene18145	Lib_041663	249	0.00560063	LOC106505208	-
gene22754	Lib_065061	249	0.00560063	DGCR14	protein DGCR14 [Sus scrofa]
gene23977	Lib_071273	249	0.00560063	SLC25A4	ADP/ATP translocase 1 [Sus scrofa]
gene2477	Lib_075285	249	0.00560063	AP2A2	AP-2 complex subunit alpha-2 isoform X3 [Sus scrofa]
gene25042	Lib_076643	249	0.00560063	CDC20B	cell division cycle protein 20 homolog B [Sus scrofa]
gene6554	Lib_118407	249	0.00560063	CAMKMT	calmodulin-lysine N-methyltransferase isoform X3 [Sus scrofa]
gene6997	Lib_120649	249	0.00560063	LY6D	lymphocyte antigen 6D [Sus scrofa]
gene12105	Lib_011123	248	0.00551526	LOC110261165	-
gene128	Lib_014608	248	0.00551526	LOC106508808	-
gene14929	Lib_025588	248	0.00551526	PCDH7	protocadherin-7 precursor [Sus scrofa]
gene16383	Lib_032655	248	0.00551526	CEP295	LOW QUALITY PROTEIN: centrosomal protein of 295 kDa [Sus scrofa]
gene18984	Lib_045985	248	0.00551526	FADS6	fatty acid desaturase 6 isoform X1 [Sus scrofa]
gene23080	Lib_066723	248	0.00551526	LOC106506060	-
gene25486	Lib_078931	248	0.00551526	ADAM3A	ADAM metallopeptidase domain 3A (cyritestin 1) precursor [Sus scrofa]
gene26813	Lib_085862	248	0.00551526	RAMP3	receptor activity-modifying protein 3 isoform X2 [Sus scrofa]
gene1061	Lib_003195	247	0.0054299	KNL1	LOW QUALITY PROTEIN: kinetochore scaffold 1 [Sus scrofa]
gene16064	Lib_031180	247	0.0054299	LOC110255364	LOW QUALITY PROTEIN: olfactory receptor 51B6-like [Sus scrofa]
gene19362	Lib_048014	247	0.0054299	STARD3	stAR-related lipid transfer protein 3 isoform X1 [Sus scrofa]
gene24353	Lib_073168	247	0.0054299	MSTN	growth/differentiation factor 8 precursor [Sus scrofa]
gene25476	Lib_078874	247	0.0054299	MTNR1A	LOW QUALITY PROTEIN: melatonin receptor type 1A [Sus scrofa]
gene10091	Lib_000493	246	0.00534453	LOC100624067	mitochondrial [Sus scrofa]
gene11348	Lib_007095	246	0.00534453	ZNF667	zinc finger protein 667 isoform X2 [Sus scrofa]
gene12733	Lib_014250	246	0.00534453	LOC106508428	-
gene12948	Lib_015365	246	0.00534453	LOC100515492	-
gene17741	Lib_039614	246	0.00534453	ASCL5	achaete-scute homolog 5 [Sus scrofa]
gene23788	Lib_070325	246	0.00534453	NXPH2	-
gene26277	Lib_083093	246	0.00534453	LOC102158878	-
gene11906	Lib_010046	245	0.00525916	MECR	mitochondrial isoform X1 [Sus scrofa]
gene15120	Lib_026525	245	0.00525916	NPY1R	neuropeptide Y receptor type 1 isoform X1 [Sus scrofa]
gene15936	Lib_030575	245	0.00525916	LOC100515042	olfactory receptor 56A4 [Sus scrofa]
gene19459	Lib_048533	245	0.00525916	SLC35B1	solute carrier family 35 member B1 isoform X3 [Sus scrofa]
gene27612	Lib_089600	245	0.00525916	LOC100621480	transcription elongation factor A protein-like 3 [Sus scrofa]
gene2776	Lib_090343	245	0.00525916	LOC100627892	-
gene3318	Lib_102079	245	0.00525916	LOC110259302	-
gene5835	Lib_114737	245	0.00525916	TRNAR-CCU	-
gene6384	Lib_117624	245	0.00525916	CNRIP1	CB1 cannabinoid receptor-interacting protein 1 [Sus scrofa]
gene9738	Lib_134708	245	0.00525916	TWF1	twinfilin-1 [Sus scrofa]
gene10830	Lib_004383	244	0.00517379	LOC100737180	C-X-C motif chemokine 17-like isoform X2 [Sus scrofa]
gene11673	Lib_008824	244	0.00517379	PLEKHM2	pleckstrin homology domain-containing family M member 2 isoform X3 [Sus scrofa]
gene12523	Lib_013150	244	0.00517379	PODN	podocan [Sus scrofa]
gene13435	Lib_017870	244	0.00517379	ANKS1A	ankyrin repeat and SAM domain-containing protein 1A isoform X11 [Sus scrofa]
gene25261	Lib_077778	244	0.00517379	GABRG2	gamma-aminobutyric acid receptor subunit gamma-2 isoform X3 [Sus scrofa]
gene28889	Lib_095459	244	0.00517379	LOC102165485	-
gene7532	Lib_123307	244	0.00517379	LOC110260293	-
gene13157	Lib_016426	243	0.00508842	LOC100153320	putative olfactory receptor 2B8 [Sus scrofa]
gene14050	Lib_021042	243	0.00508842	CIDEB	cell death activator CIDE-B isoform X1 [Sus scrofa]
gene1478	Lib_024798	243	0.00508842	MAPK1IP1L	-
gene18537	Lib_043659	243	0.00508842	LOC110255761	-
gene19368	Lib_048047	243	0.00508842	FBXL20	F-box/LRR-repeat protein 20 isoform X4 [Sus scrofa]
gene24809	Lib_075464	243	0.00508842	LOC110257044	aquaporin-12-like [Sus scrofa]
gene4649	Lib_108537	243	0.00508842	CAMK4	calcium/calmodulin-dependent protein kinase type IV isoform X3 [Sus scrofa]
gene4933	Lib_109979	243	0.00508842	ANKHD1	ankyrin repeat and KH domain-containing protein 1 [Sus scrofa]
gene12370	Lib_012387	242	0.00500305	LOC106507647	-
gene13492	Lib_018166	242	0.00500305	MDGA1	MAM domain-containing glycosylphosphatidylinositol anchor protein 1 [Sus scrofa]
gene13902	Lib_020293	242	0.00500305	EDC3	enhancer of mRNA-decapping protein 3 [Sus scrofa]
gene16194	Lib_031765	242	0.00500305	PLEKHB1	pleckstrin homology domain-containing family B member 1 isoform X1 [Sus scrofa]
gene17608	Lib_038928	242	0.00500305	TAF1A	TATA box-binding protein-associated factor RNA polymerase I subunit A [Sus scrofa]
gene17746	Lib_039642	242	0.00500305	TNNT2	cardiac muscle [Sus scrofa]
gene21577	Lib_059300	242	0.00500305	CFAP44	-
gene26070	Lib_081995	242	0.00500305	CEBPB	-
gene3509	Lib_102804	242	0.00500305	LOC110259605	olfactory receptor 14A16-like [Sus scrofa]
gene9354	Lib_132763	242	0.00500305	DENND5B	-
gene12258	Lib_011862	241	0.00491768	ZNF24	zinc finger protein 24 isoform X2 [Sus scrofa]
gene12875	Lib_015011	241	0.00491768	LOC110261781	-
gene13754	Lib_019568	241	0.00491768	HOMER2	-
gene1448	Lib_023219	241	0.00491768	NID2	nidogen-2 isoform X3 [Sus scrofa]
gene3865	Lib_104584	241	0.00491768	LOC100521069	zinc finger protein 709-like [Sus scrofa]
gene5317	Lib_111987	241	0.00491768	C3H7orf43	uncharacterized protein C7orf43 homolog isoform X2 [Sus scrofa]
gene13480	Lib_018105	240	0.00483231	MTCH1	mitochondrial carrier homolog 1 isoform X2 [Sus scrofa]
gene14553	Lib_023614	240	0.00483231	ALKBH1	nucleic acid dioxygenase ALKBH1 [Sus scrofa]
gene19622	Lib_049367	240	0.00483231	DUSP14	dual specificity protein phosphatase 14 [Sus scrofa]
gene22581	Lib_064143	240	0.00483231	LOC102159997	-
gene23703	Lib_069911	240	0.00483231	VENTX	homeobox protein VENTX isoform X1 [Sus scrofa]
gene28134	Lib_092243	240	0.00483231	LOC102162178	probable ubiquitin carboxyl-terminal hydrolase FAF-X [Sus scrofa]
gene10460	Lib_002404	239	0.00474695	CAPNS2	calpain small subunit 2 [Sus scrofa]
gene11292	Lib_006809	239	0.00474695	HSPBP1	hsp70-binding protein 1 [Sus scrofa]
gene12210	Lib_011642	239	0.00474695	TAF4B	transcription initiation factor TFIID subunit 4B [Sus scrofa]
gene12351	Lib_012293	239	0.00474695	MSH4	mutS protein homolog 4 [Sus scrofa]
gene14948	Lib_025665	239	0.00474695	C8H4orf19	uncharacterized protein C4orf19 homolog [Sus scrofa]
gene18881	Lib_045447	239	0.00474695	TK1	cytosolic [Sus scrofa]
gene19839	Lib_050489	239	0.00474695	LOC102165602	-
gene21259	Lib_057731	239	0.00474695	MFN1	mitofusin-1 isoform X1 [Sus scrofa]
gene27630	Lib_089701	239	0.00474695	TCEAL9	-
gene9053	Lib_131273	239	0.00474695	LOC110260679	olfactory receptor 6C6-like [Sus scrofa]
rna78601	Lib_136046	239	0.00474695		-
gene17390	Lib_037817	238	0.00466158	LAMC1	-
gene18606	Lib_043997	238	0.00466158	TGDS	6-dehydratase isoform X2 [Sus scrofa]
gene18916	Lib_045636	238	0.00466158	LOC100518330	serotonin N-acetyltransferase isoform X2 [Sus scrofa]
gene240	Lib_071398	238	0.00466158	IL20RA	interleukin-20 receptor subunit alpha isoform X3 [Sus scrofa]
gene27035	Lib_087016	238	0.00466158	MAP3K15	mitogen-activated protein kinase kinase kinase 15 [Sus scrofa]
gene4170	Lib_106031	238	0.00466158	PLIN5	-
gene5738	Lib_114214	238	0.00466158	PRM1	-
gene6548	Lib_118373	238	0.00466158	SRBD1	S1 RNA-binding domain-containing protein 1 isoform X3 [Sus scrofa]
gene10967	Lib_005111	237	0.00457621	KPTN	kaptin isoform X2 [Sus scrofa]
gene11466	Lib_007708	237	0.00457621	LOC110261078	-
gene14372	Lib_022666	237	0.00457621	SLCO3A1	solute carrier organic anion transporter family member 3A1 isoform X3 [Sus scrofa]
gene1621	Lib_031848	237	0.00457621	IFNA1	interferon alpha-1 precursor [Sus scrofa]
gene17395	Lib_037843	237	0.00457621	ARPC5	actin-related protein 2/3 complex subunit 5 [Sus scrofa]
gene18416	Lib_043108	237	0.00457621	LOC106510651	-
gene18677	Lib_044350	237	0.00457621	LOC102168091	-
gene21882	Lib_060587	237	0.00457621	LOC102160250	-
gene22579	Lib_064129	237	0.00457621	SRRD	LOW QUALITY PROTEIN: SRR1-like protein [Sus scrofa]
gene27023	Lib_086959	237	0.00457621	BEND2	BEN domain-containing protein 2 [Sus scrofa]
gene3585	Lib_103174	237	0.00457621	LOC100511007	-
gene4631	Lib_108457	237	0.00457621	LOC110259433	-
gene7024	Lib_120796	237	0.00457621	LOC106507414	-
gene719	Lib_121604	237	0.00457621	ATP5A1	mitochondrial [Sus scrofa]
gene13352	Lib_017435	236	0.00449084	TAP2	antigen peptide transporter 2 isoform X1 [Sus scrofa]
gene13989	Lib_020731	236	0.00449084	EGLN3	egl nine homolog 3 [Sus scrofa]
gene15063	Lib_026244	236	0.00449084	LOC100526059	zinc finger protein 11-like [Sus scrofa]
gene17284	Lib_037250	236	0.00449084	MYOC	myocilin isoform X1 [Sus scrofa]
gene18623	Lib_044086	236	0.00449084	LOC110255763	-
gene19899	Lib_050766	236	0.00449084	ANKFY1	rabankyrin-5 isoform X2 [Sus scrofa]
gene20621	Lib_054526	236	0.00449084	PARP3	poly [ADP-ribose] polymerase 3 isoform X2 [Sus scrofa]
gene2305	Lib_066552	236	0.00449084	TBC1D13	TBC1 domain family member 13 isoform X2 [Sus scrofa]
gene23522	Lib_068924	236	0.00449084	NRAP	nebulin-related-anchoring protein isoform X14 [Sus scrofa]
gene27443	Lib_088934	236	0.00449084	CXCR3	C-X-C chemokine receptor type 3 [Sus scrofa]
gene428	Lib_106626	236	0.00449084	LOC100622980	cytochrome b5 reductase 4 isoform X2 [Sus scrofa]
gene6311	Lib_117245	236	0.00449084	MOB1A	MOB kinase activator 1A [Sus scrofa]
gene7760	Lib_124475	236	0.00449084	NHLH1	helix-loop-helix protein 1 [Sus scrofa]
gene10214	Lib_001128	235	0.00440547	ST3GAL2	3-sialyltransferase 2 [Sus scrofa]
gene10746	Lib_003931	235	0.00440547	DLL3	delta-like protein 3 [Sus scrofa]
gene16525	Lib_033372	235	0.00440547	TIMM8B	mitochondrial import inner membrane translocase subunit Tim8 B [Sus scrofa]
gene17255	Lib_037118	235	0.00440547	CUL1	cullin-1 [Sus scrofa]
gene21148	Lib_057196	235	0.00440547	LOC110256535	-
gene25816	Lib_080666	235	0.00440547	LOC110257469	-
gene4167	Lib_106013	235	0.00440547	SEMA6B	semaphorin-6B isoform X2 [Sus scrofa]
gene6272	Lib_117045	235	0.00440547	LOC100525692	60S ribosomal protein L7a [Sus scrofa]
gene12462	Lib_012843	234	0.0043201	TACSTD2	tumor-associated calcium signal transducer 2 [Sus scrofa]
gene18753	Lib_044762	234	0.0043201	LOC110255871	F-box only protein 36-like isoform X3 [Sus scrofa]
gene21952	Lib_060915	234	0.0043201	LOC110256488	-
gene22037	Lib_061358	234	0.0043201	LOC100622629	keratin-associated protein 10-3-like [Sus scrofa]
gene22077	Lib_061562	234	0.0043201	LOC102165122	-
gene24047	Lib_071642	234	0.0043201	GTF2E2	transcription initiation factor IIE subunit beta [Sus scrofa]
gene24938	Lib_076110	234	0.0043201	LOC110257239	-
gene28224	Lib_092532	234	0.0043201	LOC110257974	-
gene28258	Lib_092644	234	0.0043201	LOC100525053	olfactory receptor 2W1 [Sus scrofa]
gene4193	Lib_106152	234	0.0043201	EEF2	elongation factor 2 isoform X2 [Sus scrofa]
gene4683	Lib_108704	234	0.0043201	ATG12	ubiquitin-like protein ATG12 [Sus scrofa]
gene14791	Lib_024862	233	0.00423473	HTRA3	serine protease HTRA3 precursor [Sus scrofa]
gene1733	Lib_037484	233	0.00423473	SLC1A1	excitatory amino acid transporter 3 [Sus scrofa]
gene19071	Lib_046468	233	0.00423473	LOC106505407	-
gene1937	Lib_048053	233	0.00423473	TGFBR1	TGF-beta receptor type-1 isoform X2 [Sus scrofa]
gene2120	Lib_057441	233	0.00423473	RAB14	ras-related protein Rab-14 isoform X1 [Sus scrofa]
gene22349	Lib_062917	233	0.00423473	DNAH10	axonemal isoform X8 [Sus scrofa]
gene22408	Lib_063230	233	0.00423473	P2RX4	P2X purinoceptor 4 [Sus scrofa]
gene24572	Lib_074283	233	0.00423473	CDK5R2	cyclin-dependent kinase 5 activator 2 [Sus scrofa]
gene29021	Lib_095858	233	0.00423473	LOC110258443	-
gene3300	Lib_101987	233	0.00423473	LOC110259298	-
gene3937	Lib_104878	233	0.00423473	LOC110259650	olfactory receptor 7E24-like [Sus scrofa]
gene8137	Lib_126481	233	0.00423473	ANKRD34A	-
gene8617	Lib_128972	233	0.00423473	LOC110260612	-
gene10536	Lib_002801	232	0.00414936	C6H19orf12	protein C19orf12 homolog [Sus scrofa]
gene1284	Lib_014828	232	0.00414936	LOC110261747	-
gene13936	Lib_020464	232	0.00414936	HEXA	beta-hexosaminidase subunit alpha isoform X1 [Sus scrofa]
gene16546	Lib_033490	232	0.00414936	ZBTB16	zinc finger and BTB domain-containing protein 16 [Sus scrofa]
gene1955	Lib_048993	232	0.00414936	LOC110255995	-
gene23222	Lib_067427	232	0.00414936	LOC102162281	-
gene23370	Lib_068132	232	0.00414936	LOC110256623	-
gene26257	Lib_082984	232	0.00414936	LMBR1	limb region 1 protein homolog isoform X4 [Sus scrofa]
gene26367	Lib_083585	232	0.00414936	LOC110257615	-
gene3107	Lib_101002	232	0.00414936	LOC102167839	-
gene5043	Lib_110556	232	0.00414936	LOC106509599	-
gene5645	Lib_113738	232	0.00414936	EEF2K	LOW QUALITY PROTEIN: eukaryotic elongation factor 2 kinase [Sus scrofa]
gene5791	Lib_114497	232	0.00414936	UBALD1	-
gene6181	Lib_116566	232	0.00414936	LOC102164468	-
gene8409	Lib_127877	232	0.00414936	LOC102163888	-
gene11942	Lib_010242	231	0.00406399	FAM167B	-
gene12567	Lib_013378	231	0.00406399	LOC106507664	-
gene15429	Lib_028049	231	0.00406399	ELMOD2	ELMO domain-containing protein 2 [Sus scrofa]
gene16175	Lib_031674	231	0.00406399	INPPL1	5-trisphosphate 5-phosphatase 2 [Sus scrofa]
gene16946	Lib_035553	231	0.00406399	LOC110255471	-
gene19904	Lib_050801	231	0.00406399	SPNS2	protein spinster homolog 2 isoform X2 [Sus scrofa]
gene21141	Lib_057164	231	0.00406399	LOC102162136	-
gene22768	Lib_065131	231	0.00406399	RTL10	LOW QUALITY PROTEIN: protein Bop [Sus scrofa]
gene28881	Lib_095417	231	0.00406399	LOC106508289	-
gene30259	Lib_100226	231	0.00406399	LOC110259135	LOW QUALITY PROTEIN: diacylglycerol O-acyltransferase 2-like [Sus scrofa]
gene4828	Lib_109434	231	0.00406399	JADE2	protein Jade-2 isoform X2 [Sus scrofa]
gene5940	Lib_115296	231	0.00406399	LOC106507363	NADH dehydrogenase [ubiquinone] 1 alpha subcomplex subunit 2-like [Sus scrofa]
gene7956	Lib_125487	231	0.00406399	LOC110260318	-
gene7966	Lib_125538	231	0.00406399	UBAP2L	ubiquitin-associated protein 2-like isoform X30 [Sus scrofa]
gene9348	Lib_132730	231	0.00406399	LOC100511509	-
gene10092	Lib_000500	230	0.00397863	EMC8	ER membrane protein complex subunit 8 [Sus scrofa]
gene1841	Lib_043072	230	0.00397863	PIGO	GPI ethanolamine phosphate transferase 3 isoform X2 [Sus scrofa]
gene20266	Lib_052719	230	0.00397863	SGO1	shugoshin 1 [Sus scrofa]
gene26274	Lib_083079	230	0.00397863	LOC110257517	-
gene26724	Lib_085402	230	0.00397863	CREB5	cyclic AMP-responsive element-binding protein 5 isoform X5 [Sus scrofa]
gene27590	Lib_089482	230	0.00397863	ARL13A	ADP-ribosylation factor-like protein 13A [Sus scrofa]
gene28025	Lib_091655	230	0.00397863	RENBP	N-acylglucosamine 2-epimerase [Sus scrofa]
gene3255	Lib_101753	230	0.00397863	SAA4	LOW QUALITY PROTEIN: serum amyloid A-4 protein [Sus scrofa]
gene4065	Lib_105487	230	0.00397863	NDUFA7	NADH dehydrogenase [ubiquinone] 1 alpha subcomplex subunit 7 [Sus scrofa]
gene4559	Lib_108071	230	0.00397863	LOC102167126	-
gene466	Lib_108593	230	0.00397863	UBE2J1	ubiquitin-conjugating enzyme E2 J1 [Sus scrofa]
gene6478	Lib_118078	230	0.00397863	LOC100514282	prolyl-tRNA synthetase associated domain-containing protein 1 [Sus scrofa]
gene14983	Lib_025851	229	0.00389326	LOC106504629	-
gene15549	Lib_028618	229	0.00389326	LOC106507797	-
gene2015	Lib_052112	229	0.00389326	ELP1	elongator complex protein 1 [Sus scrofa]
gene27775	Lib_090418	229	0.00389326	GRIA3	glutamate receptor 3 isoform X1 [Sus scrofa]
gene27853	Lib_090806	229	0.00389326	HPRT1	hypoxanthine-guanine phosphoribosyltransferase isoform X2 [Sus scrofa]
gene28942	Lib_095702	229	0.00389326	LOC100154182	LOW QUALITY PROTEIN: olfactory receptor 4K5 [Sus scrofa]
gene30347	Lib_100544	229	0.00389326	LOC100523800	olfactory receptor 2W1-like [Sus scrofa]
gene681	Lib_119688	229	0.00389326	COX7A2	mitochondrial [Sus scrofa]
gene8330	Lib_127491	229	0.00389326	CSF1	macrophage colony-stimulating factor 1 isoform X2 [Sus scrofa]
gene8528	Lib_128485	229	0.00389326	LOC106510246	-
gene8748	Lib_129668	229	0.00389326	CBX6	chromobox protein homolog 6 isoform X2 [Sus scrofa]
gene11571	Lib_008282	228	0.00380789	TRNAE-UUC	-
gene13655	Lib_019037	228	0.00380789	DEFB110	beta-defensin 110 precursor [Sus scrofa]
gene14779	Lib_024789	228	0.00380789	DOK7	protein Dok-7 isoform X2 [Sus scrofa]
gene14870	Lib_025276	228	0.00380789	TAPT1	transmembrane anterior posterior transformation protein 1 homolog isoform X3 [Sus scrofa]
gene17935	Lib_040597	228	0.00380789	MTPAP	mitochondrial [Sus scrofa]
gene19465	Lib_048566	228	0.00380789	LOC110256024	-
gene21895	Lib_060658	228	0.00380789	DNAJC28	-
gene22154	Lib_061955	228	0.00380789	LOC110256883	-
gene24540	Lib_074113	228	0.00380789	TNP1	spermatid nuclear transition protein 1 [Sus scrofa]
gene264	Lib_083754	228	0.00380789	TBPL1	TATA box-binding protein-like protein 1 [Sus scrofa]
gene27132	Lib_087453	228	0.00380789	LOC100522411	-
gene27228	Lib_087875	228	0.00380789	CHST7	carbohydrate sulfotransferase 7 [Sus scrofa]
gene28842	Lib_095216	228	0.00380789	TNFAIP2	tumor necrosis factor alpha-induced protein 2 [Sus scrofa]
gene43	Lib_106737	228	0.00380789	LOC102157949	-
gene4711	Lib_108843	228	0.00380789	SRFBP1	serum response factor-binding protein 1 isoform X1 [Sus scrofa]
gene4963	Lib_110136	228	0.00380789	LOC110259512	protocadherin beta-4-like [Sus scrofa]
gene5355	Lib_112188	228	0.00380789	LOC110260077	-
gene7903	Lib_125218	228	0.00380789	SSR2	translocon-associated protein subunit beta [Sus scrofa]
gene10625	Lib_003278	227	0.00372252	ZBTB32	zinc finger and BTB domain-containing protein 32 isoform X6 [Sus scrofa]
gene12817	Lib_014710	227	0.00372252	BLOC1S5	biogenesis of lysosome-related organelles complex 1 subunit 5 [Sus scrofa]
gene13383	Lib_017603	227	0.00372252	LOC110261503	-
gene13560	Lib_018530	227	0.00372252	C7H6orf226	-
gene19789	Lib_050235	227	0.00372252	BHLHA9	class A basic helix-loop-helix protein 9 [Sus scrofa]
gene20361	Lib_053174	227	0.00372252	VILL	LOW QUALITY PROTEIN: villin-like protein [Sus scrofa]
gene22841	Lib_065497	227	0.00372252	SIPA1L2	signal-induced proliferation-associated 1-like protein 2 isoform X3 [Sus scrofa]
gene23944	Lib_071097	227	0.00372252	AGA	N(4)-(Beta-N-acetylglucosaminyl)-L-asparaginase [Sus scrofa]
gene29281	Lib_096822	227	0.00372252	LOC100154937	olfactory receptor 2M3-like [Sus scrofa]
gene4611	Lib_108352	227	0.00372252	LOC106509511	-
gene6114	Lib_116221	227	0.00372252	LOC102166005	-
gene7648	Lib_123887	227	0.00372252	LMX1A	LIM homeobox transcription factor 1-alpha isoform X2 [Sus scrofa]
gene8031	Lib_125902	227	0.00372252	LOC110260322	-
gene14417	Lib_022896	226	0.00363715	ARG2	mitochondrial isoform X2 [Sus scrofa]
gene16806	Lib_034850	226	0.00363715	ARHGAP32	rho GTPase-activating protein 32 isoform X5 [Sus scrofa]
gene24892	Lib_075880	226	0.00363715	ZFR	zinc finger RNA-binding protein isoform X2 [Sus scrofa]
gene25111	Lib_077002	226	0.00363715	LOC110257331	-
gene2589	Lib_081040	226	0.00363715	RPS6KB2	ribosomal protein S6 kinase beta-2 isoform X3 [Sus scrofa]
gene26008	Lib_081681	226	0.00363715	NCOA5	nuclear receptor coactivator 5 isoform X4 [Sus scrofa]
gene28123	Lib_092196	226	0.00363715	LOC110257914	-
gene5082	Lib_110766	226	0.00363715	LOC110259155	partial [Sus scrofa]
gene6464	Lib_118007	226	0.00363715	LOC110260098	-
gene13577	Lib_018623	225	0.00355178	DNPH1	2'-deoxynucleoside 5'-phosphate N-hydrolase 1 isoform X1 [Sus scrofa]
gene16759	Lib_034586	225	0.00355178	NRGN	neurogranin [Sus scrofa]
gene18359	Lib_042803	225	0.00355178	LOC110255805	-
gene18745	Lib_044715	225	0.00355178	LOC106504762	-
gene22282	Lib_062578	225	0.00355178	LOC102167963	-
gene23195	Lib_067284	225	0.00355178	LOC102165722	-
gene25862	Lib_080892	225	0.00355178	LOC110257364	-
gene26270	Lib_083057	225	0.00355178	LOC110257512	-
gene26826	Lib_085931	225	0.00355178	OGDH	mitochondrial isoform X4 [Sus scrofa]
gene30257	Lib_100217	225	0.00355178	LOC110259134	-
gene4189	Lib_106132	225	0.00355178	ZBTB7A	zinc finger and BTB domain-containing protein 7A isoform X2 [Sus scrofa]
gene5172	Lib_111238	225	0.00355178	RADIL	ras-associating and dilute domain-containing protein isoform X1 [Sus scrofa]
gene6342	Lib_117406	225	0.00355178	TEX261	protein TEX261 [Sus scrofa]
gene7065	Lib_120989	225	0.00355178	ASAP1	ANK repeat and PH domain-containing protein 1 isoform X14 [Sus scrofa]
gene7872	Lib_125048	225	0.00355178	RRNAD1	-
gene7979	Lib_125602	225	0.00355178	CRTC2	CREB-regulated transcription coactivator 2 isoform X3 [Sus scrofa]
gene8449	Lib_128089	225	0.00355178	LOC106507459	-
gene9041	Lib_131217	225	0.00355178	LOC100154719	olfactory receptor 6C2 [Sus scrofa]
gene15681	Lib_029285	224	0.00346641	LOC110262020	-
gene16523	Lib_033362	224	0.00346641	PIH1D2	LOW QUALITY PROTEIN: PIH1 domain-containing protein 2 [Sus scrofa]
gene16778	Lib_034691	224	0.00346641	LOC110262290	-
gene2995	Lib_099060	224	0.00346641	LOC110259264	182 kDa tankyrase-1-binding protein-like [Sus scrofa]
gene6685	Lib_119023	224	0.00346641	FOSL2	fos-related antigen 2 isoform X1 [Sus scrofa]
gene7055	Lib_120941	224	0.00346641	PHF20L1	PHD finger protein 20-like protein 1 isoform X10 [Sus scrofa]
gene13886	Lib_020201	223	0.00338104	PPCDC	phosphopantothenoylcysteine decarboxylase isoform X4 [Sus scrofa]
gene14215	Lib_021903	223	0.00338104	LOC110261716	ribonuclease 4-like [Sus scrofa]
gene15343	Lib_027605	223	0.00338104	FGA	fibrinogen alpha chain isoform X2 [Sus scrofa]
gene16187	Lib_031729	223	0.00338104	P2RY2	P2Y purinoceptor 2 isoform X1 [Sus scrofa]
gene18112	Lib_041506	223	0.00338104	CELF2	CUGBP Elav-like family member 2 isoform X14 [Sus scrofa]
gene22321	Lib_062787	223	0.00338104	FZD10	frizzled-10 [Sus scrofa]
gene25407	Lib_078536	223	0.00338104	NKD2	LOW QUALITY PROTEIN: protein naked cuticle homolog 2 [Sus scrofa]
gene26598	Lib_084752	223	0.00338104	AASS	mitochondrial isoform X1 [Sus scrofa]
gene2674	Lib_085488	223	0.00338104	LTBP3	latent-transforming growth factor beta-binding protein 3 isoform X3 [Sus scrofa]
gene6390	Lib_117660	223	0.00338104	ETAA1	ewing's tumor-associated antigen 1 isoform X4 [Sus scrofa]
gene787	Lib_125031	223	0.00338104	FECH	mitochondrial isoform X1 [Sus scrofa]
gene9211	Lib_132069	223	0.00338104	LOC110260854	-
gene12312	Lib_012120	222	0.00329568	UOX	uricase precursor [Sus scrofa]
gene12911	Lib_015193	222	0.00329568	RNF144B	E3 ubiquitin-protein ligase RNF144B isoform X3 [Sus scrofa]
gene13477	Lib_018085	222	0.00329568	PPIL1	peptidyl-prolyl cis-trans isomerase-like 1 [Sus scrofa]
gene13870	Lib_020129	222	0.00329568	LOC102167731	-
gene23331	Lib_067926	222	0.00329568	LOC100627422	ligand-dependent corepressor isoform X6 [Sus scrofa]
gene23600	Lib_069351	222	0.00329568	PLEKHA1	-
gene24940	Lib_076127	222	0.00329568	LOC102167058	-
gene4480	Lib_107678	222	0.00329568	ZBED3	-
gene5853	Lib_114834	222	0.00329568	TNFRSF12A	tumor necrosis factor receptor superfamily member 12A precursor [Sus scrofa]
gene6557	Lib_118425	222	0.00329568	LOC106508573	-
gene10507	Lib_002654	221	0.00321031	LOC106508311	-
gene11395	Lib_007325	221	0.00321031	LOC110261324	zinc finger protein 772-like isoform X2 [Sus scrofa]
gene12937	Lib_015323	221	0.00321031	KIAA0319	LOW QUALITY PROTEIN: dyslexia-associated protein KIAA0319 homolog [Sus scrofa]
gene14103	Lib_021330	221	0.00321031	C7H14orf93	-
gene15168	Lib_026730	221	0.00321031	SPINK2	serine protease inhibitor Kazal-type 2 [Sus scrofa]
gene16247	Lib_032029	221	0.00321031	WNT11	protein Wnt-11 [Sus scrofa]
gene20418	Lib_053464	221	0.00321031	ACKR2	atypical chemokine receptor 2 isoform X2 [Sus scrofa]
gene29310	Lib_096938	221	0.00321031	LOC100737882	olfactory receptor 502-like [Sus scrofa]
gene3428	Lib_102503	221	0.00321031	LOC100623024	LOW QUALITY PROTEIN: olfactory receptor 2T8-like [Sus scrofa]
gene5179	Lib_111275	221	0.00321031	TNRC18	LOW QUALITY PROTEIN: trinucleotide repeat-containing gene 18 protein [Sus scrofa]
gene6714	Lib_119188	221	0.00321031	CAD	LOW QUALITY PROTEIN: CAD protein [Sus scrofa]
gene8962	Lib_130803	221	0.00321031	CSAD	cysteine sulfinic acid decarboxylase isoform X7 [Sus scrofa]
gene10399	Lib_002061	220	0.00312494	LRRC29	-
gene10816	Lib_004303	220	0.00312494	DEDD2	LOW QUALITY PROTEIN: DNA-binding death effector domain-containing protein 2 [Sus scrofa]
gene11306	Lib_006886	220	0.00312494	NAT14	N-acetyltransferase 14 [Sus scrofa]
gene11974	Lib_010412	220	0.00312494	HMGB4	high mobility group protein B4 [Sus scrofa]
gene12180	Lib_011497	220	0.00312494	MIR133A-2	-
gene12409	Lib_012587	220	0.00312494	LEPROT	leptin receptor gene-related protein [Sus scrofa]
gene16585	Lib_033690	220	0.00312494	IL10RA	interleukin-10 receptor subunit alpha isoform X2 [Sus scrofa]
gene2308	Lib_066717	220	0.00312494	KYAT1	kynurenine--oxoglutarate transaminase 1 isoform X6 [Sus scrofa]
gene23225	Lib_067439	220	0.00312494	RNLS	renalase isoform X3 [Sus scrofa]
gene23293	Lib_067774	220	0.00312494	CYP2C36	cytochrome P450 2C42 [Sus scrofa]
gene26322	Lib_083342	220	0.00312494	LOC100519177	GTPase IMAP family member 1 [Sus scrofa]
gene26758	Lib_085591	220	0.00312494	LOC100521594	-
gene26875	Lib_086182	220	0.00312494	ZNF282	zinc finger protein 282 isoform X3 [Sus scrofa]
gene28513	Lib_093871	220	0.00312494	LOC100737676	-
gene28600	Lib_094244	220	0.00312494	LOC110258195	-
gene618	Lib_116558	220	0.00312494	HS3ST5	heparan sulfate glucosamine 3-O-sulfotransferase 5 [Sus scrofa]
gene8357	Lib_127628	220	0.00312494	LOC110260358	-
gene8509	Lib_128390	220	0.00312494	LRRC8C	volume-regulated anion channel subunit LRRC8C [Sus scrofa]
gene9129	Lib_131643	220	0.00312494	LOC106507497	-
gene9215	Lib_132090	220	0.00312494	LOC106510313	-
gene9652	Lib_134263	220	0.00312494	TIGAR	6-bisphosphatase TIGAR isoform X1 [Sus scrofa]
gene11691	Lib_008916	219	0.00303957	LOC110255192	-
gene12853	Lib_014891	219	0.00303957	HIVEP1	zinc finger protein 40 isoform X2 [Sus scrofa]
gene13728	Lib_019432	219	0.00303957	ARNT2	aryl hydrocarbon receptor nuclear translocator 2 isoform X6 [Sus scrofa]
gene1379	Lib_019743	219	0.00303957	LRFN5	leucine-rich repeat and fibronectin type-III domain-containing protein 5 isoform X5 [Sus scrofa]
gene14761	Lib_024699	219	0.00303957	MXD4	max dimerization protein 4 [Sus scrofa]
gene20750	Lib_055187	219	0.00303957	FRMD4B	FERM domain-containing protein 4B isoform X8 [Sus scrofa]
gene22792	Lib_065249	219	0.00303957	ZP4	zona pellucida sperm-binding protein 4 precursor [Sus scrofa]
gene23966	Lib_071217	219	0.00303957	LOC110256950	-
gene26645	Lib_084992	219	0.00303957	ZNF277	zinc finger protein 277 isoform X1 [Sus scrofa]
gene27237	Lib_087925	219	0.00303957	NDUFB11	mitochondrial isoform X1 [Sus scrofa]
gene27889	Lib_090979	219	0.00303957	VGLL1	transcription cofactor vestigial-like protein 1 [Sus scrofa]
gene29253	Lib_096720	219	0.00303957	LOC100737033	olfactory receptor 5K1-like [Sus scrofa]
gene30257	Lib_100218	219	0.00303957	LOC110259134	-
gene7039	Lib_120869	219	0.00303957	MIR30B	-
gene7282	Lib_122054	219	0.00303957	LOC106510014	-
gene7370	Lib_122471	219	0.00303957	LOC100522735	solute carrier family 7 member 13-like isoform X3 [Sus scrofa]
gene9785	Lib_134942	219	0.00303957	LOC100516735	olfactory receptor 8S1-like [Sus scrofa]
gene13589	Lib_018686	218	0.0029542	XPO5	exportin-5 [Sus scrofa]
gene16265	Lib_032113	218	0.0029542	OMP	olfactory marker protein [Sus scrofa]
gene22151	Lib_061943	218	0.0029542	ADAM28	disintegrin and metalloproteinase domain-containing protein 28 isoform X2 [Sus scrofa]
gene23645	Lib_069586	218	0.0029542	LOC102160044	-
gene26294	Lib_083185	218	0.0029542	SMARCD3	SWI/SNF-related matrix-associated actin-dependent regulator of chromatin subfamily D member 3 isoform X4 [Sus scrofa]
gene26683	Lib_085192	218	0.0029542	LOC102162372	-
gene27741	Lib_090244	218	0.0029542	SLC25A5	ADP/ATP translocase 2 [Sus scrofa]
gene30317	Lib_100464	218	0.0029542	LOC110259178	olfactory receptor 18-like [Sus scrofa]
gene4218	Lib_106289	218	0.0029542	NCLN	nicalin isoform X4 [Sus scrofa]
gene89	Lib_130473	218	0.0029542	LOC106508800	-
gene11377	Lib_007240	217	0.00286883	DUXA	double homeobox protein A [Sus scrofa]
gene12603	Lib_013573	217	0.00286883	RAD54L	DNA repair and recombination protein RAD54-like [Sus scrofa]
gene13461	Lib_018001	217	0.00286883	LOC110261511	-
gene13815	Lib_019858	217	0.00286883	MFGE8	lactadherin isoform X2 [Sus scrofa]
gene14182	Lib_021725	217	0.00286883	LOC102164367	-
gene14530	Lib_023495	217	0.00286883	ESRRB	steroid hormone receptor ERR2 isoform X3 [Sus scrofa]
gene16198	Lib_031782	217	0.00286883	PAAF1	-
gene16378	Lib_032630	217	0.00286883	LOC110255415	-
gene18181	Lib_041857	217	0.00286883	LOC106505220	-
gene22794	Lib_065257	217	0.00286883	RYR2	LOW QUALITY PROTEIN: ryanodine receptor 2 [Sus scrofa]
gene23768	Lib_070234	217	0.00286883	LOC110257200	-
gene26013	Lib_081709	217	0.00286883	CDH22	cadherin-22 [Sus scrofa]
gene2811	Lib_092118	217	0.00286883	FTH1	ferritin heavy chain isoform X1 [Sus scrofa]
gene28681	Lib_094539	217	0.00286883	LOC110258253	-
gene28785	Lib_094913	217	0.00286883	HMOX1	heme oxygenase 1 [Sus scrofa]
gene29978	Lib_099177	217	0.00286883	LOC110259004	-
gene30088	Lib_099530	217	0.00286883	FUT9	3)-fucosyltransferase 9 [Sus scrofa]
gene9502	Lib_133478	217	0.00286883	LOC100154902	taste receptor type 2 member 20-like [Sus scrofa]
gene10854	Lib_004501	216	0.00278346	KCNN4	intermediate conductance calcium-activated potassium channel protein 4 [Sus scrofa]
gene109	Lib_004741	216	0.00278346	LOC110259393	-
gene4263	Lib_106540	216	0.00278346	LOC110259663	-
gene723	Lib_121783	216	0.00278346	RNF165	E3 ubiquitin-protein ligase RNF165 [Sus scrofa]
gene8562	Lib_128668	216	0.00278346	RABL2B	rab-like protein 2B isoform X3 [Sus scrofa]
gene955	Lib_133728	216	0.00278346	C1H15orf48	normal mucosa of esophagus-specific gene 1 protein [Sus scrofa]
gene10055	Lib_000309	215	0.00269809	PIEZO1	piezo-type mechanosensitive ion channel component 1 isoform X11 [Sus scrofa]
gene10873	Lib_004603	215	0.00269809	LOC100627655	carcinoembryonic antigen-related cell adhesion molecule 2-like [Sus scrofa]
gene12983	Lib_015526	215	0.00269809	LOC100158121	histone H2A type 1 [Sus scrofa]
gene13501	Lib_018220	215	0.00269809	SAYSD1	SAYSvFN domain-containing protein 1 [Sus scrofa]
gene13710	Lib_019334	215	0.00269809	MORF4L1	mortality factor 4-like protein 1 isoform X1 [Sus scrofa]
gene13759	Lib_019588	215	0.00269809	AP3B2	AP-3 complex subunit beta-2 [Sus scrofa]
gene13905	Lib_020305	215	0.00269809	ARID3B	LOW QUALITY PROTEIN: AT-rich interactive domain-containing protein 3B [Sus scrofa]
gene1418	Lib_021708	215	0.00269809	NEMF	nuclear export mediator factor NEMF isoform X2 [Sus scrofa]
gene14766	Lib_024726	215	0.00269809	FAM193A	-
gene17308	Lib_037380	215	0.00269809	SERPINC1	antithrombin-III precursor [Sus scrofa]
gene17965	Lib_040737	215	0.00269809	STAM	LOW QUALITY PROTEIN: signal transducing adapter molecule 1 [Sus scrofa]
gene20538	Lib_054089	215	0.00269809	MIR425	-
gene2087	Lib_055793	215	0.00269809	ORM1	alpha-1-acid glycoprotein isoform X3 [Sus scrofa]
gene22552	Lib_063987	215	0.00269809	TMEM119	LOW QUALITY PROTEIN: transmembrane protein 119 [Sus scrofa]
gene23448	Lib_068534	215	0.00269809	NT5C2	cytosolic purine 5'-nucleotidase [Sus scrofa]
gene23600	Lib_069348	215	0.00269809	PLEKHA1	-
gene25246	Lib_077700	215	0.00269809	MIR103-1	-
gene26602	Lib_084774	215	0.00269809	LOC110257588	-
gene30268	Lib_100278	215	0.00269809	LOC110259136	-
gene3027	Lib_100280	215	0.00269809	LOC110259271	olfactory receptor 4C16-like [Sus scrofa]
gene4494	Lib_107737	215	0.00269809	LOC110259405	-
gene5541	Lib_113186	215	0.00269809	DCTPP1	dCTP pyrophosphatase 1 [Sus scrofa]
gene5630	Lib_113663	215	0.00269809	EARS2	mitochondrial isoform X3 [Sus scrofa]
gene6542	Lib_118349	215	0.00269809	LOC110260021	-
gene6765	Lib_119449	215	0.00269809	LOC102165132	-
gene8221	Lib_126937	215	0.00269809	LOC110260340	-
gene8313	Lib_127400	215	0.00269809	LOC100155213	olfactory receptor 11A1-like [Sus scrofa]
gene8980	Lib_130893	215	0.00269809	MAP3K12	mitogen-activated protein kinase kinase kinase 12 isoform X1 [Sus scrofa]
gene9195	Lib_131981	215	0.00269809	TSPAN31	tetraspanin-31 isoform X2 [Sus scrofa]
gene9769	Lib_134860	215	0.00269809	VDR	vitamin D3 receptor isoform X2 [Sus scrofa]
gene9790	Lib_134967	215	0.00269809	LOC100155591	partial [Sus scrofa]
gene1720	Lib_036843	214	0.00261273	PLGRKT	plasminogen receptor (KT) isoform X2 [Sus scrofa]
gene19504	Lib_048776	214	0.00261273	CA10	carbonic anhydrase-related protein 10 [Sus scrofa]
gene21807	Lib_060278	214	0.00261273	C13H21orf91	protein EURL homolog [Sus scrofa]
gene22366	Lib_063007	214	0.00261273	MPHOSPH9	-
gene23078	Lib_066706	214	0.00261273	ANXA11	annexin A11 isoform X1 [Sus scrofa]
gene2498	Lib_076327	214	0.00261273	LOC110259218	-
gene26053	Lib_081909	214	0.00261273	LOC100524118	somatomedin-B and thrombospondin type-1 domain-containing protein-like [Sus scrofa]
gene26704	Lib_085300	214	0.00261273	CRHR2	corticotropin-releasing factor receptor 2 isoform X4 [Sus scrofa]
gene3117	Lib_101057	214	0.00261273	LOC110259275	-
gene4307	Lib_106781	214	0.00261273	R3HDM4	R3H domain-containing protein 4 isoform X2 [Sus scrofa]
gene4452	Lib_107535	214	0.00261273	LOC102161047	-
gene5426	Lib_112568	214	0.00261273	LOC106509660	-
gene6244	Lib_116896	214	0.00261273	RNF181	E3 ubiquitin-protein ligase RNF181 [Sus scrofa]
gene6713	Lib_119182	214	0.00261273	SLC30A3	zinc transporter 3 [Sus scrofa]
gene1095	Lib_005015	213	0.00252736	SPRED1	EVH1 domain-containing protein 1 isoform X2 [Sus scrofa]
gene12501	Lib_013042	213	0.00252736	CDCP2	CUB domain-containing protein 2 [Sus scrofa]
gene14942	Lib_025635	213	0.00252736	LOC110262075	-
gene15228	Lib_027006	213	0.00252736	LOC110262116	UDP-glucuronosyltransferase 2C1-like [Sus scrofa]
gene17735	Lib_039580	213	0.00252736	LOC110255657	-
gene19494	Lib_048724	213	0.00252736	WFIKKN2	Kunitz and NTR domain-containing protein 2 isoform X2 [Sus scrofa]
gene19781	Lib_050194	213	0.00252736	LOC106505484	-
gene20866	Lib_055777	213	0.00252736	H1FOO	histone H1oo isoform X1 [Sus scrofa]
gene21436	Lib_058653	213	0.00252736	UBXN7	-
gene24131	Lib_072064	213	0.00252736	LOC110256932	-
gene25975	Lib_081489	213	0.00252736	LOC100513767	colostrum trypsin inhibitor-like [Sus scrofa]
gene28359	Lib_093135	213	0.00252736	NELFB	negative elongation factor B [Sus scrofa]
gene30201	Lib_100023	213	0.00252736	LOC110259095	LOW QUALITY PROTEIN: olfactory receptor 10C1-like [Sus scrofa]
gene4128	Lib_105813	213	0.00252736	PSPN	persephin [Sus scrofa]
gene5551	Lib_113238	213	0.00252736	ZG16	LOW QUALITY PROTEIN: zymogen granule membrane protein 16 [Sus scrofa]
gene8935	Lib_130663	213	0.00252736	LOC100621351	type II cytoskeletal 5-like [Sus scrofa]
gene90	Lib_131001	213	0.00252736	TAGAP	T-cell activation Rho GTPase-activating protein [Sus scrofa]
gene10465	Lib_002430	212	0.00244199	IRX5	LOW QUALITY PROTEIN: iroquois-class homeodomain protein IRX-5 [Sus scrofa]
gene11403	Lib_007379	212	0.00244199	LOC110261323	-
gene11539	Lib_008103	212	0.00244199	C6H1orf174	-
gene1417	Lib_021652	212	0.00244199	KLHDC2	kelch domain-containing protein 2 isoform X1 [Sus scrofa]
gene16717	Lib_034379	212	0.00244199	LOC110255559	putative olfactory receptor 8G3 pseudogene [Sus scrofa]
gene18025	Lib_041040	212	0.00244199	PRTFDC1	phosphoribosyltransferase domain-containing protein 1 isoform X2 [Sus scrofa]
gene18063	Lib_041233	212	0.00244199	PLXDC2	plexin domain-containing protein 2 [Sus scrofa]
gene20034	Lib_051497	212	0.00244199	ALOX12B	12R-type [Sus scrofa]
gene20094	Lib_051802	212	0.00244199	LOC100736982	myosin-13 [Sus scrofa]
gene20573	Lib_054277	212	0.00244199	MON1A	vacuolar fusion protein MON1 homolog A [Sus scrofa]
gene22295	Lib_062651	212	0.00244199	PGAM5	-
gene22873	Lib_065667	212	0.00244199	LOC110256821	-
gene23041	Lib_066506	212	0.00244199	NDST2	bifunctional heparan sulfate N-deacetylase/N-sulfotransferase 2 [Sus scrofa]
gene24617	Lib_074527	212	0.00244199	LOC110256939	-
gene26137	Lib_082346	212	0.00244199	PMEPA1	protein TMEPAI isoform X2 [Sus scrofa]
gene27025	Lib_086966	212	0.00244199	CDKL5	cyclin-dependent kinase-like 5 isoform X3 [Sus scrofa]
gene27085	Lib_087271	212	0.00244199	LOC100513636	-
gene27090	Lib_087301	212	0.00244199	LOC110257818	-
gene29689	Lib_098197	212	0.00244199	LOC100157506	olfactory receptor 6C6-like [Sus scrofa]
gene7145	Lib_121377	212	0.00244199	DSCC1	sister chromatid cohesion protein DCC1 isoform X2 [Sus scrofa]
gene8797	Lib_129929	212	0.00244199	LOC110260649	-
gene13801	Lib_019795	211	0.00235662	LOC100520032	myeloid-associated differentiation marker-like [Sus scrofa]
gene14448	Lib_023052	211	0.00235662	LOC100525232	mitochondrial [Sus scrofa]
gene17157	Lib_036616	211	0.00235662	LOC106504983	platelet glycoprotein 4-like [Sus scrofa]
gene17611	Lib_038941	211	0.00235662	AIDA	dorsalization-associated protein isoform X2 [Sus scrofa]
gene17631	Lib_039053	211	0.00235662	CNIH3	LOW QUALITY PROTEIN: protein cornichon homolog 3 [Sus scrofa]
gene18861	Lib_045337	211	0.00235662	C1QTNF1	complement C1q tumor necrosis factor-related protein 1 [Sus scrofa]
gene20018	Lib_051420	211	0.00235662	LOC110256110	-
gene20228	Lib_052520	211	0.00235662	NUDT16	U8 snoRNA-decapping enzyme [Sus scrofa]
gene22939	Lib_065981	211	0.00235662	DNAJC12	-
gene23073	Lib_066683	211	0.00235662	ZMIZ1	LOW QUALITY PROTEIN: zinc finger MIZ domain-containing protein 1 [Sus scrofa]
gene27669	Lib_089889	211	0.00235662	LOC106508240	-
gene28771	Lib_094841	211	0.00235662	LOC106509271	-
gene4124	Lib_105790	211	0.00235662	SLC25A23	calcium-binding mitochondrial carrier protein SCaMC-3 isoform X5 [Sus scrofa]
gene592	Lib_115182	211	0.00235662	LOC106507578	-
gene6640	Lib_118827	211	0.00235662	LTBP1	LOW QUALITY PROTEIN: latent-transforming growth factor beta-binding protein 1 [Sus scrofa]
gene8688	Lib_129348	211	0.00235662	C5H22orf46	-
gene1202	Lib_010664	210	0.00227125	CNDP1	beta-Ala-His dipeptidase isoform X2 [Sus scrofa]
gene13767	Lib_019626	210	0.00227125	SLC28A1	sodium/nucleoside cotransporter 1 isoform X2 [Sus scrofa]
gene20735	Lib_055105	210	0.00227125	SLC25A26	S-adenosylmethionine mitochondrial carrier protein isoform X5 [Sus scrofa]
gene21394	Lib_058429	210	0.00227125	ATP13A4	LOW QUALITY PROTEIN: probable cation-transporting ATPase 13A4 [Sus scrofa]
gene24159	Lib_072203	210	0.00227125	FIGN	fidgetin isoform X2 [Sus scrofa]
gene26839	Lib_086002	210	0.00227125	POLM	DNA-directed DNA/RNA polymerase mu isoform X2 [Sus scrofa]
gene28052	Lib_091805	210	0.00227125	LOC102158155	-
gene301	Lib_099585	210	0.00227125	TMEM200A	transmembrane protein 200A [Sus scrofa]
gene3512	Lib_102826	210	0.00227125	LOC100517331	olfactory receptor 14A16-like [Sus scrofa]
gene5672	Lib_113884	210	0.00227125	UMOD	uromodulin [Sus scrofa]
gene5707	Lib_114054	210	0.00227125	LOC110259926	-
gene7094	Lib_121126	210	0.00227125	SQLE	squalene monooxygenase isoform X1 [Sus scrofa]
gene7858	Lib_124964	210	0.00227125	LOC102161780	-
gene10021	Lib_000122	209	0.00218588	LOC110260878	-
gene10627	Lib_003286	209	0.00218588	U2AF1L4	splicing factor U2AF 26 kDa subunit isoform X5 [Sus scrofa]
gene11476	Lib_007762	209	0.00218588	SCNN1D	amiloride-sensitive sodium channel subunit delta isoform X2 [Sus scrofa]
gene14448	Lib_023055	209	0.00218588	LOC100525232	mitochondrial [Sus scrofa]
gene15090	Lib_026371	209	0.00218588	GUCY1A3	guanylate cyclase soluble subunit alpha-3 isoform X1 [Sus scrofa]
gene16516	Lib_033328	209	0.00218588	FDXACB1	-
gene19197	Lib_047118	209	0.00218588	NAGS	mitochondrial [Sus scrofa]
gene19351	Lib_047954	209	0.00218588	LRRC3C	leucine-rich repeat-containing protein 3C [Sus scrofa]
gene20404	Lib_053389	209	0.00218588	TRAK1	trafficking kinesin-binding protein 1 isoform X11 [Sus scrofa]
gene20530	Lib_054052	209	0.00218588	PRKAR2A	cAMP-dependent protein kinase type II-alpha regulatory subunit [Sus scrofa]
gene20556	Lib_054187	209	0.00218588	AMT	mitochondrial isoform X1 [Sus scrofa]
gene21006	Lib_056505	209	0.00218588	PXYLP1	2-phosphoxylose phosphatase 1 isoform X1 [Sus scrofa]
gene21682	Lib_059787	209	0.00218588	LOC110256444	olfactory receptor 5K1-like [Sus scrofa]
gene22741	Lib_064988	209	0.00218588	SMPD4	sphingomyelin phosphodiesterase 4 isoform X3 [Sus scrofa]
gene26311	Lib_083284	209	0.00218588	KCNH2	potassium voltage-gated channel subfamily H member 2 isoform X8 [Sus scrofa]
gene26744	Lib_085516	209	0.00218588	HOXA6	homeobox protein Hox-A6 [Sus scrofa]
gene27699	Lib_090042	209	0.00218588	TRPC5	short transient receptor potential channel 5 isoform X1 [Sus scrofa]
gene30123	Lib_099690	209	0.00218588	LOC110259068	olfactory receptor 4C11-like [Sus scrofa]
gene3566	Lib_103074	209	0.00218588	LPAR2	lysophosphatidic acid receptor 2 isoform X1 [Sus scrofa]
gene5756	Lib_114316	209	0.00218588	GRIN2A	NMDA 2A isoform X2 [Sus scrofa]
gene7303	Lib_122166	209	0.00218588	RAD54B	LOW QUALITY PROTEIN: DNA repair and recombination protein RAD54B [Sus scrofa]
gene7365	Lib_122445	209	0.00218588	C4H8orf59	uncharacterized protein C8orf59 homolog isoform X1 [Sus scrofa]
gene9360	Lib_132793	209	0.00218588	LOC110260717	-
gene10458	Lib_002386	208	0.00210051	LOC106509436	-
gene11586	Lib_008358	208	0.00210051	SPSB1	SPRY domain-containing SOCS box protein 1 [Sus scrofa]
gene13333	Lib_017354	208	0.00210051	LOC100513868	butyrophilin-like protein 1 isoform X3 [Sus scrofa]
gene14495	Lib_023306	208	0.00210051	ALDH6A1	mitochondrial isoform X2 [Sus scrofa]
gene16909	Lib_035356	208	0.00210051	C9H1orf186	uncharacterized protein C1orf186 homolog isoform X4 [Sus scrofa]
gene18940	Lib_045767	208	0.00210051	UNK	RING finger protein unkempt homolog isoform X7 [Sus scrofa]
gene20593	Lib_054386	208	0.00210051	TMEM115	transmembrane protein 115 [Sus scrofa]
gene3156	Lib_101252	208	0.00210051	CAT	catalase isoform X1 [Sus scrofa]
gene432	Lib_106848	208	0.00210051	LOC102157437	-
gene4773	Lib_109136	208	0.00210051	CHSY3	chondroitin sulfate synthase 3 [Sus scrofa]
gene5124	Lib_110986	208	0.00210051	LOC100522669	LOW QUALITY PROTEIN: cytochrome P450 2W1 [Sus scrofa]
gene5658	Lib_113801	208	0.00210051	ANKS4B	ankyrin repeat and SAM domain-containing protein 4B [Sus scrofa]
gene6264	Lib_117000	208	0.00210051	CTNNA2	catenin alpha-2 isoform X6 [Sus scrofa]
gene6378	Lib_117589	208	0.00210051	ARHGAP25	rho GTPase-activating protein 25 isoform X8 [Sus scrofa]
gene10209	Lib_001099	207	0.00201514	AARS	cytoplasmic [Sus scrofa]
gene11139	Lib_006046	207	0.00201514	LOC100622306	V-set and transmembrane domain-containing protein 1 isoform X8 [Sus scrofa]
gene12198	Lib_011573	207	0.00201514	TTC39C	-
gene15574	Lib_028720	207	0.00201514	LOC102158976	-
gene18593	Lib_043940	207	0.00201514	LOC106505325	-
gene21600	Lib_059420	207	0.00201514	ABHD10	mitochondrial isoform X2 [Sus scrofa]
gene21696	Lib_059838	207	0.00201514	LOC100621756	olfactory receptor 5H8-like [Sus scrofa]
gene23066	Lib_066641	207	0.00201514	LOC110256767	-
gene25228	Lib_077609	207	0.00201514	KCNIP1	Kv channel-interacting protein 1 isoform X3 [Sus scrofa]
gene25859	Lib_080876	207	0.00201514	LOC110257452	-
gene26377	Lib_083635	207	0.00201514	LOC106508706	-
gene26944	Lib_086557	207	0.00201514	LOC102167172	-
gene28023	Lib_091644	207	0.00201514	ARHGAP4	LOW QUALITY PROTEIN: rho GTPase-activating protein 4 [Sus scrofa]
gene29895	Lib_098868	207	0.00201514	LOC110258967	olfactory receptor 1L4-like [Sus scrofa]
gene3277	Lib_101872	207	0.00201514	INSC	protein inscuteable homolog isoform X2 [Sus scrofa]
gene3544	Lib_102957	207	0.00201514	TRIM7	tripartite motif-containing protein 7 isoform X3 [Sus scrofa]
gene3604	Lib_103277	207	0.00201514	FKBP8	peptidyl-prolyl cis-trans isomerase FKBP8 isoform X1 [Sus scrofa]
gene4308	Lib_106786	207	0.00201514	MED16	mediator of RNA polymerase II transcription subunit 16 isoform X2 [Sus scrofa]
gene4475	Lib_107647	207	0.00201514	F2R	proteinase-activated receptor 1 precursor [Sus scrofa]
gene4620	Lib_108397	207	0.00201514	LOC110255325	-
gene7081	Lib_121070	207	0.00201514	LOC110260224	-
gene8347	Lib_127573	207	0.00201514	GNAT2	guanine nucleotide-binding protein G(t) subunit alpha-2 [Sus scrofa]
gene9483	Lib_133386	207	0.00201514	DUSP16	dual specificity protein phosphatase 16 [Sus scrofa]
gene1265	Lib_013808	206	0.00192978	PMAIP1	phorbol-12-myristate-13-acetate-induced protein 1 [Sus scrofa]
gene12873	Lib_015003	206	0.00192978	LOC110261780	-
gene1315	Lib_016402	206	0.00192978	LCTL	lactase-like protein [Sus scrofa]
gene16585	Lib_033686	206	0.00192978	IL10RA	interleukin-10 receptor subunit alpha isoform X2 [Sus scrofa]
gene20018	Lib_051418	206	0.00192978	LOC110256110	-
gene20113	Lib_051914	206	0.00192978	MYOCD	myocardin [Sus scrofa]
gene21674	Lib_059750	206	0.00192978	LOC110256225	-
gene21696	Lib_059837	206	0.00192978	LOC100621756	olfactory receptor 5H8-like [Sus scrofa]
gene22248	Lib_062424	206	0.00192978	HMGB2	high mobility group protein B2 isoform X1 [Sus scrofa]
gene23198	Lib_067293	206	0.00192978	ZWINT	ZW10 interactor [Sus scrofa]
gene23444	Lib_068518	206	0.00192978	AS3MT	arsenite methyltransferase isoform X2 [Sus scrofa]
gene24274	Lib_072777	206	0.00192978	LOC102161209	-
gene2636	Lib_083544	206	0.00192978	KLC2	kinesin light chain 2 isoform X1 [Sus scrofa]
gene27666	Lib_089875	206	0.00192978	PIH1D3	-
gene3572	Lib_103108	206	0.00192978	GATAD2A	transcriptional repressor p66-alpha isoform X3 [Sus scrofa]
gene5897	Lib_115063	206	0.00192978	CASKIN1	caskin-1 isoform X3 [Sus scrofa]
gene6795	Lib_119606	206	0.00192978	PUM2	pumilio homolog 2 isoform X17 [Sus scrofa]
gene82	Lib_126820	206	0.00192978	WTAP	pre-mRNA-splicing regulator WTAP isoform X2 [Sus scrofa]
gene10780	Lib_004122	205	0.00184441	RAB4B	ras-related protein Rab-4B [Sus scrofa]
gene12052	Lib_010833	205	0.00184441	BMP8A	LOW QUALITY PROTEIN: bone morphogenetic protein 8A [Sus scrofa]
gene1213	Lib_011258	205	0.00184441	LOC110257000	-
gene12162	Lib_011406	205	0.00184441	CLUL1	-
gene1269	Lib_014013	205	0.00184441	LMAN1	protein ERGIC-53 [Sus scrofa]
gene14218	Lib_021917	205	0.00184441	EDDM3B	-
gene15313	Lib_027459	205	0.00184441	SCARB2	lysosome membrane protein 2 isoform X1 [Sus scrofa]
gene17781	Lib_039820	205	0.00184441	ZNF782	zinc finger protein 782 isoform X2 [Sus scrofa]
gene18917	Lib_045639	205	0.00184441	UBE2O	(E3-independent) E2 ubiquitin-conjugating enzyme isoform X4 [Sus scrofa]
gene19028	Lib_046236	205	0.00184441	KCNJ16	inward rectifier potassium channel 16 [Sus scrofa]
gene21238	Lib_057637	205	0.00184441	NAALADL2	inactive N-acetylated-alpha-linked acidic dipeptidase-like protein 2 isoform X5 [Sus scrofa]
gene22124	Lib_061804	205	0.00184441	PHYHIP	phytanoyl-CoA hydroxylase-interacting protein [Sus scrofa]
gene22186	Lib_062118	205	0.00184441	PBK	lymphokine-activated killer T-cell-originated protein kinase isoform X1 [Sus scrofa]
gene25384	Lib_078405	205	0.00184441	LOC102159490	-
gene257	Lib_080040	205	0.00184441	HBS1L	HBS1-like protein isoform X3 [Sus scrofa]
gene25704	Lib_080073	205	0.00184441	NOP56	nucleolar protein 56 isoform X1 [Sus scrofa]
gene26002	Lib_081651	205	0.00184441	PLTP	phospholipid transfer protein isoform X1 [Sus scrofa]
gene27438	Lib_088905	205	0.00184441	LOC110257711	-
gene28837	Lib_095184	205	0.00184441	TRAF3	TNF receptor-associated factor 3 isoform X2 [Sus scrofa]
gene3837	Lib_104437	205	0.00184441	DAND5	LOW QUALITY PROTEIN: DAN domain family member 5 [Sus scrofa]
gene5017	Lib_110422	205	0.00184441	LOC110259145	uncharacterized protein LOC110259145 [Sus scrofa]
gene1192	Lib_010124	204	0.00175904	LOC106509046	-
gene12949	Lib_015371	204	0.00175904	CMAH	cytidine monophosphate-N-acetylneuraminic acid hydroxylase [Sus scrofa]
gene1402	Lib_020888	204	0.00175904	LOC110257017	-
gene14645	Lib_024063	204	0.00175904	SERPINA6	corticosteroid-binding globulin isoform X2 [Sus scrofa]
gene14987	Lib_025865	204	0.00175904	APBB2	amyloid beta A4 precursor protein-binding family B member 2 isoform X14 [Sus scrofa]
gene15494	Lib_028362	204	0.00175904	SPRY1	protein sprouty homolog 1 isoform X1 [Sus scrofa]
gene16007	Lib_030919	204	0.00175904	UBQLNL	-
gene17892	Lib_040383	204	0.00175904	ACO1	cytoplasmic aconitate hydratase [Sus scrofa]
gene18622	Lib_044082	204	0.00175904	HS6ST3	heparan-sulfate 6-O-sulfotransferase 3 [Sus scrofa]
gene18875	Lib_045410	204	0.00175904	LOC110255951	-
gene19145	Lib_046850	204	0.00175904	RPRML	reprimo-like protein [Sus scrofa]
gene20120	Lib_051951	204	0.00175904	LOC106508625	-
gene26278	Lib_083100	204	0.00175904	LOC100513894	uncharacterized protein LOC100513894 [Sus scrofa]
gene28648	Lib_094407	204	0.00175904	LOC110258235	olfactory receptor 6C68-like [Sus scrofa]
gene5448	Lib_112688	204	0.00175904	LOC102167472	-
gene5503	Lib_112979	204	0.00175904	LOC100522011	apoptosis-associated speck-like protein containing a CARD [Sus scrofa]
gene7030	Lib_120825	204	0.00175904	COL22A1	-
gene9265	Lib_132328	204	0.00175904	DYRK2	dual specificity tyrosine-phosphorylation-regulated kinase 2 isoform X2 [Sus scrofa]
gene9401	Lib_133005	204	0.00175904	MIR9827	-
gene10340	Lib_001781	203	0.00167367	LOC106510490	-
gene1287	Lib_014981	203	0.00167367	KBTBD13	-
gene14431	Lib_022965	203	0.00167367	ZFP36L1	mRNA decay activator protein ZFP36L1 [Sus scrofa]
gene16954	Lib_035592	203	0.00167367	CFAP69	cilia- and flagella-associated protein 69 isoform X8 [Sus scrofa]
gene17160	Lib_036635	203	0.00167367	CD36	platelet glycoprotein 4 isoform X2 [Sus scrofa]
gene18111	Lib_041499	203	0.00167367	LOC106505197	-
gene18817	Lib_045106	203	0.00167367	ARL16	ADP-ribosylation factor-like protein 16 isoform X5 [Sus scrofa]
gene19065	Lib_046429	203	0.00167367	LOC110255986	-
gene1954	Lib_048940	203	0.00167367	LOC100515185	acyl-coenzyme A amino acid N-acyltransferase 2 [Sus scrofa]
gene20979	Lib_056378	203	0.00167367	LOC110256303	-
gene23114	Lib_066898	203	0.00167367	LOC102166107	ral guanine nucleotide dissociation stimulator-like [Sus scrofa]
gene23215	Lib_067393	203	0.00167367	ASAH2	neutral ceramidase [Sus scrofa]
gene23877	Lib_070735	203	0.00167367	LOC102162428	-
gene25411	Lib_078562	203	0.00167367	LOC110257285	uncharacterized protein LOC110257285 isoform X2 [Sus scrofa]
gene25611	Lib_079571	203	0.00167367	LOC100524915	-
gene25653	Lib_079796	203	0.00167367	ENTPD6	ectonucleoside triphosphate diphosphohydrolase 6 isoform X3 [Sus scrofa]
gene25765	Lib_080391	203	0.00167367	REM1	GTP-binding protein REM 1 [Sus scrofa]
gene3191	Lib_101446	203	0.00167367	KCNA4	LOW QUALITY PROTEIN: potassium voltage-gated channel subfamily A member 4 [Sus scrofa]
gene3600	Lib_103257	203	0.00167367	C2H19orf60	-
gene6456	Lib_117967	203	0.00167367	LOC110260009	-
gene7943	Lib_125421	203	0.00167367	DCST2	LOW QUALITY PROTEIN: DC-STAMP domain-containing protein 2 [Sus scrofa]
gene10886	Lib_004673	202	0.0015883	APOC4	apolipoprotein C-IV precursor [Sus scrofa]
gene11709	Lib_009012	202	0.0015883	PAX7	paired box protein Pax-7 isoform X3 [Sus scrofa]
gene14267	Lib_022166	202	0.0015883	LOC100523262	LOW QUALITY PROTEIN: olfactory receptor 11H6-like [Sus scrofa]
gene16711	Lib_034351	202	0.0015883	LOC100625357	olfactory receptor 958-like [Sus scrofa]
gene19762	Lib_050103	202	0.0015883	CRYBA1	-
gene20102	Lib_051853	202	0.0015883	TMEM220	transmembrane protein 220 isoform X1 [Sus scrofa]
gene2293	Lib_065934	202	0.0015883	MIR219B	-
gene22997	Lib_066261	202	0.0015883	PCBD1	pterin-4-alpha-carbinolamine dehydratase isoform X1 [Sus scrofa]
gene2874	Lib_094705	202	0.0015883	MS4A14	membrane-spanning 4-domains subfamily A member 14 [Sus scrofa]
gene359	Lib_103198	202	0.0015883	LOC102158650	-
gene4712	Lib_108846	202	0.0015883	LOC100525452	-
gene4754	Lib_109042	202	0.0015883	PRRC1	-
gene6210	Lib_116721	202	0.0015883	LOC106509767	-
gene6773	Lib_119492	202	0.0015883	WDCP	WD repeat and coiled-coil-containing protein [Sus scrofa]
gene77	Lib_124152	202	0.0015883	MAS1	proto-oncogene Mas [Sus scrofa]
gene8274	Lib_127202	202	0.0015883	FAM19A3	protein FAM19A3 isoform X1 [Sus scrofa]
gene8731	Lib_129577	202	0.0015883	ENTHD1	-
gene8888	Lib_130410	202	0.0015883	NCKAP5L	-
gene9314	Lib_132573	202	0.0015883	LOC110260706	-
gene10096	Lib_000520	201	0.00150293	LOC110260894	-
gene10178	Lib_000945	201	0.00150293	KARS	lysine--tRNA ligase isoform X1 [Sus scrofa]
gene14273	Lib_022199	201	0.00150293	LOC102165928	olfactory receptor 11H6-like isoform X1 [Sus scrofa]
gene20097	Lib_051819	201	0.00150293	MYH1	myosin-1 isoform X1 [Sus scrofa]
gene22325	Lib_062793	201	0.00150293	GLT1D1	glycosyltransferase 1 domain-containing protein 1 isoform X2 [Sus scrofa]
gene23344	Lib_067992	201	0.00150293	UBTD1	-
gene25263	Lib_077789	201	0.00150293	GABRA1	LOW QUALITY PROTEIN: gamma-aminobutyric acid receptor subunit alpha-1 [Sus scrofa]
gene26767	Lib_085633	201	0.00150293	LOC102165006	-
gene29962	Lib_099122	201	0.00150293	LOC100157316	olfactory receptor 2G3-like [Sus scrofa]
gene4077	Lib_105542	201	0.00150293	TGFBR3L	transforming growth factor-beta receptor type 3-like protein isoform X2 [Sus scrofa]
gene5982	Lib_115528	201	0.00150293	PRR35	-
gene9071	Lib_131358	201	0.00150293	LOC100155931	olfactory receptor 6C2-like [Sus scrofa]
gene9679	Lib_134401	201	0.00150293	LOC102165305	-
gene11620	Lib_008552	200	0.00141756	FBXO2	F-box only protein 2 [Sus scrofa]
gene12353	Lib_012299	200	0.00141756	ACADM	mitochondrial precursor [Sus scrofa]
gene13035	Lib_015811	200	0.00141756	LOC110261660	olfactory receptor 2M3-like [Sus scrofa]
gene15182	Lib_026801	200	0.00141756	LOC110262109	-
gene17620	Lib_038991	200	0.00141756	FH	mitochondrial isoform X3 [Sus scrofa]
gene17718	Lib_039501	200	0.00141756	LOC110255652	-
gene190	Lib_046078	200	0.00141756	FBXO30	F-box only protein 30 [Sus scrofa]
gene19774	Lib_050163	200	0.00141756	SSH2	LOW QUALITY PROTEIN: protein phosphatase Slingshot homolog 2 [Sus scrofa]
gene20149	Lib_052105	200	0.00141756	ZSWIM7	zinc finger SWIM domain-containing protein 7 [Sus scrofa]
gene20155	Lib_052140	200	0.00141756	AKAP10	mitochondrial [Sus scrofa]
gene21117	Lib_057057	200	0.00141756	LOC106505717	-
gene21531	Lib_059101	200	0.00141756	COX17	cytochrome c oxidase copper chaperone isoform X1 [Sus scrofa]
gene23073	Lib_066682	200	0.00141756	ZMIZ1	LOW QUALITY PROTEIN: zinc finger MIZ domain-containing protein 1 [Sus scrofa]
gene24591	Lib_074388	200	0.00141756	PTPRN	LOW QUALITY PROTEIN: receptor-type tyrosine-protein phosphatase-like N [Sus scrofa]
gene29738	Lib_098368	200	0.00141756	LOC100155372	olfactory receptor 8K3-like [Sus scrofa]
gene5686	Lib_113948	200	0.00141756	TMC7	transmembrane channel-like protein 7 isoform X3 [Sus scrofa]
gene5934	Lib_115264	200	0.00141756	CLCN7	H(+)/Cl(-) exchange transporter 7 isoform X2 [Sus scrofa]
gene7489	Lib_123067	200	0.00141756	YTHDF3	YTH domain-containing family protein 3 isoform X1 [Sus scrofa]
gene8091	Lib_126230	200	0.00141756	MRPS21	mitochondrial [Sus scrofa]
gene9442	Lib_133195	200	0.00141756	LOC110260733	-
gene9697	Lib_134494	200	0.00141756	CECR6	cat eye syndrome critical region protein 6 [Sus scrofa]
gene10038	Lib_000212	199	0.00133219	CHMP1A	charged multivesicular body protein 1a [Sus scrofa]
gene10769	Lib_004056	199	0.00133219	SHKBP1	SH3KBP1-binding protein 1 isoform X2 [Sus scrofa]
gene11177	Lib_006247	199	0.00133219	LOC110261296	-
gene12033	Lib_010735	199	0.00133219	INPP5B	5-trisphosphate 5-phosphatase [Sus scrofa]
gene16142	Lib_031536	199	0.00133219	LOC100620193	olfactory receptor 52B4-like [Sus scrofa]
gene16332	Lib_032426	199	0.00133219	HIKESHI	protein Hikeshi [Sus scrofa]
gene16623	Lib_033882	199	0.00133219	HMBS	porphobilinogen deaminase isoform X2 [Sus scrofa]
gene17107	Lib_036355	199	0.00133219	TOMM7	mitochondrial import receptor subunit TOM7 homolog [Sus scrofa]
gene17401	Lib_037880	199	0.00133219	LOC110255527	-
gene19921	Lib_050887	199	0.00133219	WSCD1	WSC domain-containing protein 1 [Sus scrofa]
gene21495	Lib_058920	199	0.00133219	LOC106505418	-
gene21866	Lib_060501	199	0.00133219	LOC100625768	-
gene22245	Lib_062405	199	0.00133219	SCRG1	scrapie-responsive protein 1 [Sus scrofa]
gene23936	Lib_071054	199	0.00133219	WDR17	-
gene2557	Lib_079359	199	0.00133219	TRNAA-AGC	-
gene26033	Lib_081812	199	0.00133219	LOC106506709	-
gene26363	Lib_083563	199	0.00133219	LOC100622670	-
gene2736	Lib_088546	199	0.00133219	VEGFB	vascular endothelial growth factor B isoform X1 [Sus scrofa]
gene27488	Lib_089135	199	0.00133219	TRNAE-UUC	-
gene426	Lib_106519	199	0.00133219	OOEP	oocyte-expressed protein homolog [Sus scrofa]
gene5764	Lib_114362	199	0.00133219	TMEM186	transmembrane protein 186 isoform X2 [Sus scrofa]
gene8590	Lib_128823	199	0.00133219	MOV10L1	RNA helicase Mov10l1 [Sus scrofa]
gene9187	Lib_131942	199	0.00133219	DTX3	probable E3 ubiquitin-protein ligase DTX3 isoform X2 [Sus scrofa]
gene9663	Lib_134321	199	0.00133219	TEAD4	transcriptional enhancer factor TEF-3 [Sus scrofa]
gene10076	Lib_000413	198	0.00124683	ZCCHC14	zinc finger CCHC domain-containing protein 14 isoform X2 [Sus scrofa]
gene10279	Lib_001457	198	0.00124683	CHTF8	chromosome transmission fidelity protein 8 homolog isoform X2 [Sus scrofa]
gene10317	Lib_001661	198	0.00124683	POLR2C	DNA-directed RNA polymerase II subunit RPB3 [Sus scrofa]
gene11572	Lib_008287	198	0.00124683	ERRFI1	LOW QUALITY PROTEIN: ERBB receptor feedback inhibitor 1 [Sus scrofa]
gene12852	Lib_014888	198	0.00124683	LOC102166292	-
gene14381	Lib_022710	198	0.00124683	ZBTB25	zinc finger and BTB domain-containing protein 25 isoform X7 [Sus scrofa]
gene14622	Lib_023948	198	0.00124683	GOLGA5	golgin subfamily A member 5 [Sus scrofa]
gene17554	Lib_038656	198	0.00124683	LOC106505074	-
gene17647	Lib_039128	198	0.00124683	H3F3A	histone H3.3 [Sus scrofa]
gene17740	Lib_039608	198	0.00124683	CACNA1S	LOW QUALITY PROTEIN: voltage-dependent L-type calcium channel subunit alpha-1S [Sus scrofa]
gene17966	Lib_040740	198	0.00124683	TMEM236	transmembrane protein 236 isoform X2 [Sus scrofa]
gene18352	Lib_042771	198	0.00124683	LOC102159588	-
gene1890	Lib_045545	198	0.00124683	GNE	bifunctional UDP-N-acetylglucosamine 2-epimerase/N-acetylmannosamine kinase isoform X3 [Sus scrofa]
gene19678	Lib_049656	198	0.00124683	TMEM98	transmembrane protein 98 [Sus scrofa]
gene19722	Lib_049884	198	0.00124683	TNFAIP1	BTB/POZ domain-containing adapter for CUL3-mediated RhoA degradation protein 2 [Sus scrofa]
gene20425	Lib_053500	198	0.00124683	LOC110256581	-
gene20447	Lib_053613	198	0.00124683	LOC110256587	-
gene21596	Lib_059397	198	0.00124683	GCSAM	germinal center-associated signaling and motility protein [Sus scrofa]
gene22924	Lib_065915	198	0.00124683	LOC110256759	-
gene23094	Lib_066792	198	0.00124683	TSPAN14	tetraspanin-14 [Sus scrofa]
gene23635	Lib_069535	198	0.00124683	ABRAXAS2	BRISC complex subunit Abro1 [Sus scrofa]
gene24113	Lib_071976	198	0.00124683	ERMN	ermin [Sus scrofa]
gene24933	Lib_076092	198	0.00124683	NIPBL	nipped-B-like protein isoform X4 [Sus scrofa]
gene2531	Lib_078038	198	0.00124683	LOC102159641	-
gene25550	Lib_079266	198	0.00124683	BMP2	bone morphogenetic protein 2 isoform X1 [Sus scrofa]
gene25807	Lib_080619	198	0.00124683	LOC100514137	40S ribosomal protein S15a-like [Sus scrofa]
gene26214	Lib_082770	198	0.00124683	GMEB2	glucocorticoid modulatory element-binding protein 2 [Sus scrofa]
gene27431	Lib_088878	198	0.00124683	MED12	mediator of RNA polymerase II transcription subunit 12 [Sus scrofa]
gene28281	Lib_092769	198	0.00124683	TRNAA-CGC	-
gene28400	Lib_093370	198	0.00124683	LCN15	lipocalin-15 isoform X4 [Sus scrofa]
gene3575	Lib_103117	198	0.00124683	SUGP1	LOW QUALITY PROTEIN: SURP and G-patch domain-containing protein 1 [Sus scrofa]
gene3610	Lib_103314	198	0.00124683	LOC110259320	-
gene7817	Lib_124764	198	0.00124683	LOC100154445	olfactory receptor 10Z1 [Sus scrofa]
gene9557	Lib_133765	198	0.00124683	LOC100511133	-
gene9773	Lib_134886	198	0.00124683	LOC110260776	-
gene11880	Lib_009920	197	0.00116146	EYA3	eyes absent homolog 3 isoform X1 [Sus scrofa]
gene17665	Lib_039225	197	0.00116146	EXO1	exonuclease 1 isoform X2 [Sus scrofa]
gene18106	Lib_041471	197	0.00116146	PROSER2	-
gene18712	Lib_044541	197	0.00116146	ANKRD10	-
gene19487	Lib_048683	197	0.00116146	EPN3	epsin-3 isoform X1 [Sus scrofa]
gene22118	Lib_061765	197	0.00116146	HR	lysine-specific demethylase hairless [Sus scrofa]
gene2215	Lib_061932	197	0.00116146	CRB2	protein crumbs homolog 2 [Sus scrofa]
gene23777	Lib_070282	197	0.00116146	LOC110257185	-
gene24785	Lib_075359	197	0.00116146	LOC100626063	olfactory receptor 12-like [Sus scrofa]
gene25401	Lib_078504	197	0.00116146	SLC6A3	sodium-dependent dopamine transporter [Sus scrofa]
gene26309	Lib_083267	197	0.00116146	ATG9B	autophagy-related protein 9B isoform X2 [Sus scrofa]
gene26818	Lib_085887	197	0.00116146	LOC110257600	-
gene27035	Lib_087018	197	0.00116146	MAP3K15	mitogen-activated protein kinase kinase kinase 15 [Sus scrofa]
gene27378	Lib_088636	197	0.00116146	ARHGEF9	rho guanine nucleotide exchange factor 9 isoform X7 [Sus scrofa]
gene2748	Lib_089102	197	0.00116146	MARK2	serine/threonine-protein kinase MARK2 isoform X3 [Sus scrofa]
gene27668	Lib_089884	197	0.00116146	PRPS1	ribose-phosphate pyrophosphokinase 1 [Sus scrofa]
gene27843	Lib_090760	197	0.00116146	LOC110257861	-
gene28068	Lib_091888	197	0.00116146	RAB39B	ras-related protein Rab-39B [Sus scrofa]
gene2886	Lib_095300	197	0.00116146	GIF	gastric intrinsic factor [Sus scrofa]
gene32	Lib_101475	197	0.00116146	TTLL2	LOW QUALITY PROTEIN: probable tubulin polyglutamylase TTLL2 [Sus scrofa]
gene3219	Lib_101582	197	0.00116146	GAS2	growth arrest-specific protein 2 [Sus scrofa]
gene4431	Lib_107435	197	0.00116146	THOC3	THO complex subunit 3 [Sus scrofa]
gene6219	Lib_116767	197	0.00116146	THNSL2	-
gene8924	Lib_130599	197	0.00116146	KRT7	-
gene9629	Lib_134141	197	0.00116146	CD9	CD9 antigen [Sus scrofa]
gene10518	Lib_002714	196	0.00107609	NETO2	neuropilin and tolloid-like protein 2 isoform X1 [Sus scrofa]
gene10667	Lib_003504	196	0.00107609	LOC102159768	LOW QUALITY PROTEIN: zinc finger protein 568-like [Sus scrofa]
gene11402	Lib_007373	196	0.00107609	ZNF416	LOW QUALITY PROTEIN: zinc finger protein 416 [Sus scrofa]
gene12522	Lib_013147	196	0.00107609	SLC1A7	excitatory amino acid transporter 5 isoform X2 [Sus scrofa]
gene13801	Lib_019792	196	0.00107609	LOC100520032	myeloid-associated differentiation marker-like [Sus scrofa]
gene14608	Lib_023871	196	0.00107609	CCDC88C	protein Daple [Sus scrofa]
gene15065	Lib_026253	196	0.00107609	LOC110262090	zinc finger protein 493-like isoform X5 [Sus scrofa]
gene15401	Lib_027921	196	0.00107609	LOC100523624	uncharacterized protein C4orf51 isoform X4 [Sus scrofa]
gene16491	Lib_033191	196	0.00107609	DDX10	probable ATP-dependent RNA helicase DDX10 [Sus scrofa]
gene18846	Lib_045249	196	0.00107609	CARD14	LOW QUALITY PROTEIN: caspase recruitment domain-containing protein 14 [Sus scrofa]
gene21567	Lib_059250	196	0.00107609	ZDHHC23	palmitoyltransferase ZDHHC23 isoform X5 [Sus scrofa]
gene22938	Lib_065977	196	0.00107609	TRNAS-UGA	-
gene24141	Lib_072116	196	0.00107609	RBMS1	single-stranded-interacting protein 1 isoform X13 [Sus scrofa]
gene25606	Lib_079542	196	0.00107609	DZANK1	-
gene2604	Lib_081849	196	0.00107609	LOC100514211	-
gene265	Lib_084234	196	0.00107609	TCF21	transcription factor 21 [Sus scrofa]
gene27009	Lib_086885	196	0.00107609	LOC110257748	-
gene27679	Lib_089938	196	0.00107609	COL4A5	collagen alpha-5(IV) chain isoform X3 [Sus scrofa]
gene30028	Lib_099361	196	0.00107609	LOC110259034	LOW QUALITY PROTEIN: olfactory receptor 7C1-like [Sus scrofa]
gene4636	Lib_108482	196	0.00107609	EFNA5	ephrin-A5 isoform X3 [Sus scrofa]
gene6871	Lib_119987	196	0.00107609	ID2	DNA-binding protein inhibitor ID-2 [Sus scrofa]
gene10637	Lib_003344	195	0.000990719	APLP1	amyloid-like protein 1 isoform X4 [Sus scrofa]
gene12839	Lib_014822	195	0.000990719	ELOVL2	elongation of very long chain fatty acids protein 2 isoform X3 [Sus scrofa]
gene14248	Lib_022084	195	0.000990719	TEP1	LOW QUALITY PROTEIN: telomerase protein component 1 [Sus scrofa]
gene14291	Lib_022281	195	0.000990719	LOC100156339	olfactory receptor 4F3/4F16/4F29-like [Sus scrofa]
gene17240	Lib_037045	195	0.000990719	STARD3NL	MLN64 N-terminal domain homolog [Sus scrofa]
gene17398	Lib_037858	195	0.000990719	COLGALT2	-
gene17721	Lib_039522	195	0.000990719	LOC110255653	-
gene18100	Lib_041439	195	0.000990719	LOC110255617	-
gene20838	Lib_055635	195	0.000990719	SLC6A11	sodium- and chloride-dependent GABA transporter 3 isoform X2 [Sus scrofa]
gene23051	Lib_066561	195	0.000990719	DUPD1	dual specificity phosphatase DUPD1 [Sus scrofa]
gene23135	Lib_067004	195	0.000990719	ANTXRL	anthrax toxin receptor-like isoform X2 [Sus scrofa]
gene26976	Lib_086713	195	0.000990719	GPM6B	neuronal membrane glycoprotein M6-b isoform X6 [Sus scrofa]
gene3316	Lib_102073	195	0.000990719	CTR9	LOW QUALITY PROTEIN: RNA polymerase-associated protein CTR9 homolog [Sus scrofa]
gene3679	Lib_103676	195	0.000990719	RAB8A	ras-related protein Rab-8A [Sus scrofa]
gene4382	Lib_107176	195	0.000990719	NHP2	H/ACA ribonucleoprotein complex subunit 2 [Sus scrofa]
gene6291	Lib_117140	195	0.000990719	DQX1	ATP-dependent RNA helicase DQX1 isoform X4 [Sus scrofa]
gene6294	Lib_117158	195	0.000990719	LBX2	transcription factor LBX2 [Sus scrofa]
gene698	Lib_120552	195	0.000990719	LOC110259458	olfactory receptor 4C46-like [Sus scrofa]
gene7165	Lib_121479	195	0.000990719	LOC102157696	-
gene7434	Lib_122795	195	0.000990719	MSC	musculin [Sus scrofa]
gene8118	Lib_126378	195	0.000990719	LOC100156977	-
gene8552	Lib_128614	195	0.000990719	DDAH1	N(G)-dimethylarginine dimethylaminohydrolase 1 isoform X3 [Sus scrofa]
gene9967	Lib_135874	195	0.000990719	LOC110260804	-
gene10089	Lib_000478	194	0.00090535	LOC106510455	-
gene11344	Lib_007083	194	0.00090535	LOC110261378	zinc finger and SCAN domain-containing protein 5B-like [Sus scrofa]
gene12593	Lib_013513	194	0.00090535	MOB3C	-
gene1266	Lib_013862	194	0.00090535	LOC110261681	-
gene14929	Lib_025587	194	0.00090535	PCDH7	protocadherin-7 precursor [Sus scrofa]
gene1687	Lib_035163	194	0.00090535	ZDHHC21	palmitoyltransferase ZDHHC21 [Sus scrofa]
gene17989	Lib_040851	194	0.00090535	MEIG1	meiosis expressed gene 1 protein homolog isoform X2 [Sus scrofa]
gene19003	Lib_046100	194	0.00090535	TTYH2	protein tweety homolog 2 isoform X7 [Sus scrofa]
gene19290	Lib_047627	194	0.00090535	KRT31	keratin 31 [Sus scrofa]
gene2084	Lib_055646	194	0.00090535	LOC106509240	-
gene22446	Lib_063420	194	0.00090535	VSIG10	V-set and immunoglobulin domain-containing protein 10 isoform X1 [Sus scrofa]
gene23199	Lib_067296	194	0.00090535	LOC106506082	-
gene23479	Lib_068693	194	0.00090535	LOC110256696	-
gene23629	Lib_069498	194	0.00090535	NKX1-2	NK1 transcription factor-related protein 2 [Sus scrofa]
gene4488	Lib_107709	194	0.00090535	AP3B1	AP-3 complex subunit beta-1 isoform X1 [Sus scrofa]
gene5112	Lib_110925	194	0.00090535	FAM20C	extracellular serine/threonine protein kinase FAM20C [Sus scrofa]
gene7901	Lib_125209	194	0.00090535	LAMTOR2	ragulator complex protein LAMTOR2 [Sus scrofa]
gene9171	Lib_131865	194	0.00090535	LRP1	LOW QUALITY PROTEIN: prolow-density lipoprotein receptor-related protein 1 [Sus scrofa]
gene9449	Lib_133228	194	0.00090535	PTPRO	LOW QUALITY PROTEIN: receptor-type tyrosine-protein phosphatase O [Sus scrofa]
gene10147	Lib_000783	193	0.000819981	C6H16orf46	uncharacterized protein C16orf46 homolog isoform X3 [Sus scrofa]
gene11810	Lib_009547	193	0.000819981	RUNX3	runt-related transcription factor 3 isoform X2 [Sus scrofa]
gene14610	Lib_023884	193	0.000819981	PPP4R3A	serine/threonine-protein phosphatase 4 regulatory subunit 3A isoform X3 [Sus scrofa]
gene15816	Lib_029973	193	0.000819981	BMP2K	BMP-2-inducible protein kinase isoform X2 [Sus scrofa]
gene16389	Lib_032683	193	0.000819981	LOC102157767	-
gene17394	Lib_037835	193	0.000819981	NCF2	neutrophil cytosol factor 2 isoform X1 [Sus scrofa]
gene20451	Lib_053636	193	0.000819981	CLEC3B	tetranectin [Sus scrofa]
gene21186	Lib_057367	193	0.000819981	LOC106507995	-
gene21828	Lib_060338	193	0.000819981	ATP5J	mitochondrial [Sus scrofa]
gene21981	Lib_061051	193	0.000819981	MX1	interferon-induced GTP-binding protein Mx1 [Sus scrofa]
gene22624	Lib_064376	193	0.000819981	LOC110256683	-
gene23318	Lib_067857	193	0.000819981	CC2D2B	-
gene23621	Lib_069458	193	0.000819981	LOC110256800	-
gene27391	Lib_088701	193	0.000819981	HEPH	hephaestin isoform X5 [Sus scrofa]
gene27640	Lib_089748	193	0.000819981	PLP1	myelin proteolipid protein [Sus scrofa]
gene28599	Lib_094231	193	0.000819981	LOC110258187	-
gene4415	Lib_107343	193	0.000819981	EIF4E1B	eukaryotic translation initiation factor 4E type 1B isoform X4 [Sus scrofa]
gene4801	Lib_109292	193	0.000819981	IL13	interleukin-13 isoform X2 [Sus scrofa]
gene5231	Lib_111547	193	0.000819981	LOC110259848	-
gene5352	Lib_112173	193	0.000819981	UFSP1	inactive Ufm1-specific protease 1 [Sus scrofa]
gene5792	Lib_114498	193	0.000819981	C3H16orf96	-
gene6323	Lib_117310	193	0.000819981	EGR4	early growth response protein 4 [Sus scrofa]
gene8981	Lib_130897	193	0.000819981	TARBP2	RISC-loading complex subunit TARBP2 isoform X4 [Sus scrofa]
gene10097	Lib_000523	192	0.000734613	LOC106510460	-
gene1035	Lib_001821	192	0.000734613	TYRO3	tyrosine-protein kinase receptor TYRO3 isoform X3 [Sus scrofa]
gene11760	Lib_009280	192	0.000734613	WNT4	protein Wnt-4 isoform X2 [Sus scrofa]
gene12009	Lib_010602	192	0.000734613	SH3D21	-
gene12312	Lib_012122	192	0.000734613	UOX	uricase precursor [Sus scrofa]
gene14194	Lib_021783	192	0.000734613	LOC100512910	olfactory receptor 10G3 [Sus scrofa]
gene143	Lib_022311	192	0.000734613	ESR1	estrogen receptor isoform X2 [Sus scrofa]
gene15511	Lib_028454	192	0.000734613	EXOSC9	exosome complex component RRP45 isoform X2 [Sus scrofa]
gene15643	Lib_029089	192	0.000734613	MANBA	LOW QUALITY PROTEIN: beta-mannosidase [Sus scrofa]
gene17852	Lib_040175	192	0.000734613	LOC110255597	-
gene21461	Lib_058753	192	0.000734613	SNX4	sorting nexin-4 isoform X4 [Sus scrofa]
gene23530	Lib_068971	192	0.000734613	CCDC186	-
gene24257	Lib_072684	192	0.000734613	LOC110257190	-
gene24306	Lib_072935	192	0.000734613	SSFA2	sperm-specific antigen 2 isoform X4 [Sus scrofa]
gene25285	Lib_077895	192	0.000734613	LOC106508256	-
gene27064	Lib_087179	192	0.000734613	ZFX	zinc finger X-chromosomal protein isoform X4 [Sus scrofa]
gene28669	Lib_094498	192	0.000734613	LOC110258239	-
gene28896	Lib_095497	192	0.000734613	LOC396781	-
gene4457	Lib_107554	192	0.000734613	GFM2	mitochondrial isoform X2 [Sus scrofa]
gene6261	Lib_116991	192	0.000734613	SUCLG1	mitochondrial isoform X1 [Sus scrofa]
gene6844	Lib_119849	192	0.000734613	ROCK2	rho-associated protein kinase 2 isoform X8 [Sus scrofa]
gene6885	Lib_120061	192	0.000734613	SOX11	transcription factor SOX-11 [Sus scrofa]
gene9496	Lib_133439	192	0.000734613	TP23	-
gene10099	Lib_000534	191	0.000649244	LOC110260896	-
gene13625	Lib_018886	191	0.000649244	PLA2G7	platelet-activating factor acetylhydrolase isoform X3 [Sus scrofa]
gene15065	Lib_026257	191	0.000649244	LOC110262090	zinc finger protein 493-like isoform X5 [Sus scrofa]
gene16449	Lib_033004	191	0.000649244	MMP1	interstitial collagenase precursor [Sus scrofa]
gene16736	Lib_034469	191	0.000649244	LOC110262286	olfactory receptor 8B8-like [Sus scrofa]
gene17354	Lib_037615	191	0.000649244	TOR1AIP2	torsin A interacting protein 2 isoform X3 [Sus scrofa]
gene17539	Lib_038576	191	0.000649244	UCHL5	ubiquitin carboxyl-terminal hydrolase isozyme L5 [Sus scrofa]
gene17768	Lib_039761	191	0.000649244	SYT2	synaptotagmin-2 isoform X2 [Sus scrofa]
gene18018	Lib_041006	191	0.000649244	GPR158	probable G-protein coupled receptor 158 isoform X2 [Sus scrofa]
gene19613	Lib_049319	191	0.000649244	MRM1	mitochondrial isoform X1 [Sus scrofa]
gene21563	Lib_059239	191	0.000649244	DRD3	D(3) dopamine receptor isoform X3 [Sus scrofa]
gene22234	Lib_062358	191	0.000649244	DEFB134	-
gene25750	Lib_080323	191	0.000649244	C17H20orf96	-
gene26304	Lib_083244	191	0.000649244	FASTK	fas-activated serine/threonine kinase isoform X5 [Sus scrofa]
gene2643	Lib_083903	191	0.000649244	CATSPER1	cation channel sperm-associated protein 1 [Sus scrofa]
gene275	Lib_089167	191	0.000649244	TAAR1	LOW QUALITY PROTEIN: trace amine-associated receptor 1 [Sus scrofa]
gene29369	Lib_097099	191	0.000649244	LOC110258664	-
gene29953	Lib_099071	191	0.000649244	LOC110259000	olfactory receptor 14J1-like [Sus scrofa]
gene3619	Lib_103360	191	0.000649244	IFI30	-
gene3830	Lib_104400	191	0.000649244	CACNA1A	-
gene5500	Lib_112964	191	0.000649244	LOC110259903	-
gene6081	Lib_116047	191	0.000649244	MALL	MAL-like protein isoform X1 [Sus scrofa]
gene611	Lib_116195	191	0.000649244	FAM229B	-
gene6327	Lib_117331	191	0.000649244	SMYD5	-
gene8916	Lib_130559	191	0.000649244	ACVR1B	activin receptor type-1B isoform X1 [Sus scrofa]
gene8935	Lib_130659	191	0.000649244	LOC100621351	type II cytoskeletal 5-like [Sus scrofa]
gene10611	Lib_003203	190	0.000563875	FFAR2	free fatty acid receptor 2 isoform X3 [Sus scrofa]
gene11224	Lib_006464	190	0.000563875	MIR125A	-
gene17625	Lib_039018	190	0.000563875	DEGS1	sphingolipid delta(4)-desaturase DES1 isoform X1 [Sus scrofa]
gene17671	Lib_039260	190	0.000563875	AKT3	RAC-gamma serine/threonine-protein kinase isoform X5 [Sus scrofa]
gene18104	Lib_041458	190	0.000563875	DHTKD1	mitochondrial isoform X2 [Sus scrofa]
gene18162	Lib_041757	190	0.000563875	LOC110255725	-
gene18421	Lib_043140	190	0.000563875	LOC102161217	-
gene21458	Lib_058739	190	0.000563875	LMLN	leishmanolysin-like peptidase [Sus scrofa]
gene225	Lib_063692	190	0.000563875	ECT2L	epithelial cell-transforming sequence 2 oncogene-like isoform X2 [Sus scrofa]
gene23727	Lib_070040	190	0.000563875	CYP2E1	cytochrome P450 2E1 isoform X1 [Sus scrofa]
gene24600	Lib_074442	190	0.000563875	ASIC4	LOW QUALITY PROTEIN: acid-sensing ion channel 4 [Sus scrofa]
gene27729	Lib_090177	190	0.000563875	LOC414400	LOW QUALITY PROTEIN: 60S acidic ribosomal protein P1 [Sus scrofa]
gene29940	Lib_099017	190	0.000563875	LOC100513710	olfactory receptor 6C75-like [Sus scrofa]
gene3796	Lib_104210	190	0.000563875	TECR	very-long-chain enoyl-CoA reductase isoform X2 [Sus scrofa]
gene3824	Lib_104368	190	0.000563875	MIR24-1	-
gene4653	Lib_108556	190	0.000563875	MCC	colorectal mutant cancer protein isoform X3 [Sus scrofa]
gene5157	Lib_111153	190	0.000563875	CHST12	LOW QUALITY PROTEIN: carbohydrate sulfotransferase 12 [Sus scrofa]
gene7047	Lib_120910	190	0.000563875	NDRG1	protein NDRG1 [Sus scrofa]
gene10939	Lib_004956	189	0.000478506	HIF3A	hypoxia-inducible factor 3-alpha isoform X6 [Sus scrofa]
gene11634	Lib_008628	189	0.000478506	PLOD1	2-oxoglutarate 5-dioxygenase 1 [Sus scrofa]
gene12887	Lib_015070	189	0.000478506	LOC106504328	-
gene12987	Lib_015548	189	0.000478506	LOC595122	histone H1.3-like protein [Sus scrofa]
gene16351	Lib_032524	189	0.000478506	TYR	tyrosinase precursor [Sus scrofa]
gene16466	Lib_033068	189	0.000478506	LOC110255428	-
gene17839	Lib_040111	189	0.000478506	UBQLN1	-
gene17933	Lib_040586	189	0.000478506	LOC100517051	lysozyme-like protein 1 [Sus scrofa]
gene18022	Lib_041027	189	0.000478506	THNSL1	-
gene18724	Lib_044606	189	0.000478506	ATP11A	probable phospholipid-transporting ATPase IH isoform X7 [Sus scrofa]
gene19770	Lib_050143	189	0.000478506	GIT1	ARF GTPase-activating protein GIT1 isoform X2 [Sus scrofa]
gene20821	Lib_055546	189	0.000478506	JAGN1	LOW QUALITY PROTEIN: protein jagunal homolog 1 [Sus scrofa]
gene20845	Lib_055667	189	0.000478506	VGLL4	transcription cofactor vestigial-like protein 4 isoform X4 [Sus scrofa]
gene21249	Lib_057687	189	0.000478506	KCNMB2	calcium-activated potassium channel subunit beta-2 [Sus scrofa]
gene21970	Lib_060999	189	0.000478506	DSCAM	LOW QUALITY PROTEIN: Down syndrome cell adhesion molecule [Sus scrofa]
gene23439	Lib_068492	189	0.000478506	ARL3	ADP-ribosylation factor-like protein 3 [Sus scrofa]
gene25230	Lib_077620	189	0.000478506	KCNMB1	calcium-activated potassium channel subunit beta-1 [Sus scrofa]
gene25631	Lib_079680	189	0.000478506	LOC110257410	-
gene27102	Lib_087353	189	0.000478506	MAGEB3	-
gene29694	Lib_098227	189	0.000478506	LOC100623928	olfactory receptor 6C74-like [Sus scrofa]
gene5239	Lib_111582	189	0.000478506	LOC102160349	LOW QUALITY PROTEIN: myosin-16-like [Sus scrofa]
gene5670	Lib_113873	189	0.000478506	ACSM5	mitochondrial isoform X2 [Sus scrofa]
gene6464	Lib_118009	189	0.000478506	LOC110260098	-
gene7095	Lib_121130	189	0.000478506	ZNF572	LOW QUALITY PROTEIN: zinc finger protein 572 [Sus scrofa]
gene7867	Lib_125014	189	0.000478506	INSRR	insulin receptor-related protein isoform X2 [Sus scrofa]
gene8383	Lib_127758	189	0.000478506	NTNG1	netrin-G1 isoform X6 [Sus scrofa]
gene855	Lib_128602	189	0.000478506	LIPC	hepatic triacylglycerol lipase isoform X3 [Sus scrofa]
gene11755	Lib_009259	188	0.000393137	HSPG2	basement membrane-specific heparan sulfate proteoglycan core protein isoform X17 [Sus scrofa]
gene12922	Lib_015249	188	0.000393137	LOC110261654	-
gene136	Lib_018747	188	0.000393137	RGS17	regulator of G-protein signaling 17 isoform X2 [Sus scrofa]
gene15393	Lib_027869	188	0.000393137	POU4F2	transcription factor 2 [Sus scrofa]
gene16852	Lib_035071	188	0.000393137	LOC110255466	-
gene16993	Lib_035783	188	0.000393137	LOC102163402	-
gene20440	Lib_053577	188	0.000393137	ZNF660	zinc finger protein 660 [Sus scrofa]
gene20556	Lib_054189	188	0.000393137	AMT	mitochondrial isoform X1 [Sus scrofa]
gene22881	Lib_065702	188	0.000393137	ZNF248	zinc finger protein 248 [Sus scrofa]
gene23953	Lib_071147	188	0.000393137	LOC106506216	-
gene24103	Lib_071929	188	0.000393137	KCNJ3	LOW QUALITY PROTEIN: G protein-activated inward rectifier potassium channel 1 [Sus scrofa]
gene25344	Lib_078203	188	0.000393137	SLC36A2	proton-coupled amino acid transporter 2 isoform X2 [Sus scrofa]
gene26664	Lib_085087	188	0.000393137	SEPT7	septin-7 isoform X6 [Sus scrofa]
gene27527	Lib_089268	188	0.000393137	APOOL	MICOS complex subunit MIC27 isoform X2 [Sus scrofa]
gene29776	Lib_098486	188	0.000393137	LOC110258894	olfactory receptor 9G4-like [Sus scrofa]
gene30100	Lib_099599	188	0.000393137	LOC100515602	olfactory receptor 4C16-like [Sus scrofa]
gene3292	Lib_101948	188	0.000393137	SPON1	-
gene517	Lib_111222	188	0.000393137	SIM1	single-minded homolog 1 isoform X2 [Sus scrofa]
gene552	Lib_113068	188	0.000393137	LOC102159995	-
gene7787	Lib_124616	188	0.000393137	LOC100155689	putative olfactory receptor 10J6 [Sus scrofa]
gene8435	Lib_128022	188	0.000393137	SNX7	sorting nexin-7 isoform X12 [Sus scrofa]
gene8876	Lib_130349	188	0.000393137	PRPH	peripherin isoform X1 [Sus scrofa]
rna78606	Lib_136064	188	0.000393137		-
gene10584	Lib_003048	187	0.000307769	LOC110261275	-
gene1279	Lib_014554	187	0.000307769	LOC110256838	-
gene15146	Lib_026615	187	0.000307769	LOC100523077	LOW QUALITY PROTEIN: polyprenol reductase [Sus scrofa]
gene15445	Lib_028140	187	0.000307769	MGARP	protein MGARP [Sus scrofa]
gene16887	Lib_035237	187	0.000307769	CNTN2	LOW QUALITY PROTEIN: contactin-2 [Sus scrofa]
gene17562	Lib_038693	187	0.000307769	GPATCH2	G patch domain-containing protein 2 isoform X8 [Sus scrofa]
gene19901	Lib_050786	187	0.000307769	LOC102157773	cytochrome c oxidase subunit 6C-like [Sus scrofa]
gene2426	Lib_072694	187	0.000307769	ODF3	-
gene24705	Lib_074948	187	0.000307769	LOC110257024	-
gene26279	Lib_083104	187	0.000307769	ACTR3B	actin-related protein 3B isoform X12 [Sus scrofa]
gene26340	Lib_083437	187	0.000307769	FAM131B	protein FAM131B [Sus scrofa]
gene3473	Lib_102649	187	0.000307769	LOC100523232	olfactory receptor 2L8 [Sus scrofa]
gene3847	Lib_104493	187	0.000307769	RTBDN	partial [Sus scrofa]
gene530	Lib_111905	187	0.000307769	LOC106508909	-
gene5642	Lib_113725	187	0.000307769	CDR2	cerebellar degeneration-related protein 2 isoform X2 [Sus scrofa]
gene9626	Lib_134126	187	0.000307769	SCNN1A	amiloride-sensitive sodium channel subunit alpha isoform X1 [Sus scrofa]
gene985	Lib_135273	187	0.000307769	SERINC4	serine incorporator 4 [Sus scrofa]
gene10262	Lib_001384	186	0.0002224	NOB1	RNA-binding protein NOB1 isoform X2 [Sus scrofa]
gene10310	Lib_001632	186	0.0002224	LOC106507575	-
gene10589	Lib_003071	186	0.0002224	LOC102161835	-
gene1402	Lib_020885	186	0.0002224	LOC110257017	-
gene15117	Lib_026503	186	0.0002224	LOC106504658	LOW QUALITY PROTEIN: uncharacterized protein LOC106504658 [Sus scrofa]
gene1587	Lib_030220	186	0.0002224	DMRTA1	doublesex- and mab-3-related transcription factor A1 [Sus scrofa]
gene16191	Lib_031752	186	0.0002224	RELT	tumor necrosis factor receptor superfamily member 19L isoform X2 [Sus scrofa]
gene16500	Lib_033245	186	0.0002224	C9H11orf53	-
gene16913	Lib_035383	186	0.0002224	IKBKE	inhibitor of nuclear factor kappa-B kinase subunit epsilon isoform X5 [Sus scrofa]
gene17071	Lib_036186	186	0.0002224	AGR2	anterior gradient protein 2 homolog isoform X1 [Sus scrofa]
gene17314	Lib_037409	186	0.0002224	LOC110262254	-
gene17465	Lib_038191	186	0.0002224	SLC30A1	zinc transporter 1 [Sus scrofa]
gene18900	Lib_045551	186	0.0002224	LOC110255964	-
gene20888	Lib_055892	186	0.0002224	FBLN2	fibulin-2 isoform X2 [Sus scrofa]
gene21012	Lib_056543	186	0.0002224	LOC100515582	-
gene222	Lib_062181	186	0.0002224	ABRACL	-
gene24164	Lib_072232	186	0.0002224	SLC38A11	putative sodium-coupled neutral amino acid transporter 11 isoform X1 [Sus scrofa]
gene24612	Lib_074499	186	0.0002224	PAX3	paired box protein Pax-3 isoform X3 [Sus scrofa]
gene24871	Lib_075790	186	0.0002224	LOC110257224	-
gene25228	Lib_077608	186	0.0002224	KCNIP1	Kv channel-interacting protein 1 isoform X3 [Sus scrofa]
gene26043	Lib_081871	186	0.0002224	LOC110257465	-
gene26078	Lib_082034	186	0.0002224	LOC106506715	-
gene26163	Lib_082485	186	0.0002224	SYCP2	-
gene28632	Lib_094367	186	0.0002224	LOC100519378	olfactory receptor 52A5-like [Sus scrofa]
gene6108	Lib_116187	186	0.0002224	LOC100623441	sulfotransferase 1C4 [Sus scrofa]
gene6552	Lib_118398	186	0.0002224	LOC110260022	-
gene8195	Lib_126796	186	0.0002224	WDR3	WD repeat-containing protein 3 [Sus scrofa]
gene8253	Lib_127094	186	0.0002224	LOC102157897	-
gene9255	Lib_132284	186	0.0002224	HMGA2	-
gene12691	Lib_014019	185	0.000137031	ZNF691	zinc finger protein 691 isoform X2 [Sus scrofa]
gene15003	Lib_025948	185	0.000137031	KCTD8	BTB/POZ domain-containing protein KCTD8 isoform X2 [Sus scrofa]
gene16532	Lib_033412	185	0.000137031	LOC102164325	-
gene18160	Lib_041747	185	0.000137031	AKR1E2	5-anhydro-D-fructose reductase isoform X1 [Sus scrofa]
gene19187	Lib_047066	185	0.000137031	LOC110255996	-
gene19740	Lib_049983	185	0.000137031	KIAA0100	-
gene20619	Lib_054511	185	0.000137031	LOC100620649	-
gene21598	Lib_059406	185	0.000137031	TMPRSS7	transmembrane protease serine 7 [Sus scrofa]
gene22106	Lib_061701	185	0.000137031	LOC102164739	-
gene22189	Lib_062132	185	0.000137031	NUGGC	-
gene22911	Lib_065858	185	0.000137031	LOC110256660	-
gene2303	Lib_066439	185	0.000137031	ZDHHC12	probable palmitoyltransferase ZDHHC12 isoform X2 [Sus scrofa]
gene23036	Lib_066478	185	0.000137031	SYNPO2L	synaptopodin 2-like protein isoform X2 [Sus scrofa]
gene24394	Lib_073383	185	0.000137031	MARS2	mitochondrial isoform X3 [Sus scrofa]
gene24504	Lib_073944	185	0.000137031	MYL1	skeletal muscle isoform [Sus scrofa]
gene25171	Lib_077307	185	0.000137031	LOC110257222	-
gene26307	Lib_083257	185	0.000137031	ASIC3	acid-sensing ion channel 3 isoform X3 [Sus scrofa]
gene26735	Lib_085462	185	0.000137031	LOC102160006	-
gene27064	Lib_087176	185	0.000137031	ZFX	zinc finger X-chromosomal protein isoform X4 [Sus scrofa]
gene28876	Lib_095391	185	0.000137031	GPR132	probable G-protein coupled receptor 132 isoform X2 [Sus scrofa]
gene28979	Lib_095790	185	0.000137031	LOC110258408	olfactory receptor 5D18-like [Sus scrofa]
gene3603	Lib_103275	185	0.000137031	KXD1	kxDL motif-containing protein 1 isoform X1 [Sus scrofa]
gene3646	Lib_103505	185	0.000137031	PLVAP	plasmalemma vesicle-associated protein [Sus scrofa]
gene6330	Lib_117353	185	0.000137031	LOC106509786	-
gene7999	Lib_125712	185	0.000137031	S100A7	-
gene8838	Lib_130150	185	0.000137031	MTERF2	mitochondrial [Sus scrofa]
gene10090	Lib_000491	184	5.16623e-05	IRF8	interferon regulatory factor 8 isoform X1 [Sus scrofa]
gene11413	Lib_007426	184	5.16623e-05	ZSCAN4	zinc finger and SCAN domain-containing protein 4 [Sus scrofa]
gene11847	Lib_009743	184	5.16623e-05	ZDHHC18	palmitoyltransferase ZDHHC18 isoform X1 [Sus scrofa]
gene13137	Lib_016341	184	5.16623e-05	LOC100512420	LOW QUALITY PROTEIN: histone H2B type 1-K [Sus scrofa]
gene1339	Lib_017626	184	5.16623e-05	NOX5	NADPH oxidase 5 isoform X3 [Sus scrofa]
gene14478	Lib_023211	184	5.16623e-05	HEATR4	-
gene14615	Lib_023907	184	5.16623e-05	ATXN3	ataxin-3 isoform X1 [Sus scrofa]
gene16549	Lib_033502	184	5.16623e-05	LOC102168180	-
gene17374	Lib_037725	184	5.16623e-05	ZNF648	-
gene18344	Lib_042727	184	5.16623e-05	FREM2	FRAS1-related extracellular matrix protein 2 [Sus scrofa]
gene19202	Lib_047153	184	5.16623e-05	CD300LG	CMRF35-like molecule 9 isoform X8 [Sus scrofa]
gene2108	Lib_056873	184	5.16623e-05	BRINP1	BMP/retinoic acid-inducible neural-specific protein 1 isoform X1 [Sus scrofa]
gene22192	Lib_062150	184	5.16623e-05	ZNF395	zinc finger protein 395 isoform X1 [Sus scrofa]
gene22694	Lib_064728	184	5.16623e-05	LOC100520275	-
gene26356	Lib_083522	184	5.16623e-05	EPHB6	ephrin type-B receptor 6 isoform X3 [Sus scrofa]
gene2698	Lib_086729	184	5.16623e-05	NAALADL1	N-acetylated-alpha-linked acidic dipeptidase-like protein [Sus scrofa]
gene28433	Lib_093539	184	5.16623e-05	LCN9	epididymal-specific lipocalin-9 isoform X2 [Sus scrofa]
gene3089	Lib_100906	184	5.16623e-05	CRY2	cryptochrome-2 isoform X2 [Sus scrofa]
gene4080	Lib_105560	184	5.16623e-05	PRR36	-
gene536	Lib_112211	184	5.16623e-05	LOC106507207	-
gene6014	Lib_115707	184	5.16623e-05	NOL8	nucleolar protein 8 [Sus scrofa]
gene6711	Lib_119171	184	5.16623e-05	DNAJC5G	-
gene8423	Lib_127958	184	5.16623e-05	TRMT13	tRNA:m(4)X modification enzyme TRM13 homolog [Sus scrofa]

## Sheet: IPEC-J2 PEDV 3rd Z Score-3
gene	unique.id	count	Zscore	name	Description
gene5020	Lib_110445	889083	187.003	YIPF5	protein YIPF5 isoform X2 [Sus scrofa]
gene4535	Lib_107965	620129	130.429	TMEM167A	protein kish-A [Sus scrofa]
gene4927	Lib_109944	281891	59.2811	CYSTM1	-
gene731	Lib_122203	25159	5.27777	IER3IP1	immediate early response 3-interacting protein 1 [Sus scrofa]
gene4535	Lib_107961	20909	4.38379	TMEM167A	protein kish-A [Sus scrofa]
gene2310	Lib_066823	20223	4.23949	PHYHD1	phytanoyl-CoA dioxygenase domain-containing protein 1 isoform X2 [Sus scrofa]
gene7865	Lib_125004	19124	4.00831	LOC106510126	-
gene17361	Lib_037656	16650	3.48791	ACBD6	acyl-CoA-binding domain-containing protein 6 isoform X7 [Sus scrofa]
gene7805	Lib_124711	16022	3.35581	LOC110260313	olfactory receptor 10C1-like [Sus scrofa]
gene4363	Lib_107078	11476	2.39956	LOC110259767	-
gene14994	Lib_025900	8688	1.81311	TMEM33	transmembrane protein 33 isoform X1 [Sus scrofa]
gene24019	Lib_071502	8036	1.67596	GOT1L1	cytoplasmic 2 [Sus scrofa]
gene7591	Lib_123604	6637	1.38169	SLC19A2	thiamine transporter 1 [Sus scrofa]
gene20871	Lib_055802	6538	1.36086	RBSN	rabenosyn-5 [Sus scrofa]
gene7078	Lib_121056	5899	1.22645	LOC106509952	-
gene1348	Lib_018100	5715	1.18774	LOC110261987	-
gene7391	Lib_122581	5363	1.1137	HEY1	hairy/enhancer-of-split related with YRPW motif protein 1 isoform X1 [Sus scrofa]
gene5020	Lib_110444	3981	0.823	YIPF5	protein YIPF5 isoform X2 [Sus scrofa]
gene26832	Lib_085965	3068	0.630952	YKT6	synaptobrevin homolog YKT6 [Sus scrofa]
gene22401	Lib_063197	2757	0.565533	ORAI1	calcium release-activated calcium channel protein 1 [Sus scrofa]
gene22225	Lib_062317	2595	0.531457	FDFT1	squalene synthase isoform X2 [Sus scrofa]
gene3657	Lib_103560	2341	0.478028	USE1	vesicle transport protein USE1 [Sus scrofa]
gene24799	Lib_075403	2253	0.459517	LOC106506442	-
gene16957	Lib_035606	2202	0.448789	CLDN12	claudin-12 isoform X1 [Sus scrofa]
gene28224	Lib_092533	1363	0.272307	LOC110257974	-
gene12250	Lib_011843	1141	0.225609	MAPRE2	microtubule-associated protein RP/EB family member 2 isoform X3 [Sus scrofa]
gene8215	Lib_126902	929	0.181015	CD58	-
gene10171	Lib_000919	896	0.174074	MON1B	vacuolar fusion protein MON1 homolog B [Sus scrofa]
gene26832	Lib_085966	696	0.132004	YKT6	synaptobrevin homolog YKT6 [Sus scrofa]
gene6430	Lib_117851	673	0.127166	COMMD1	COMM domain-containing protein 1 isoform X2 [Sus scrofa]
gene18923	Lib_045670	449	0.0800479	RNF157	-
gene20821	Lib_055545	435	0.077103	JAGN1	LOW QUALITY PROTEIN: protein jagunal homolog 1 [Sus scrofa]
gene27705	Lib_090082	412	0.072265	LHFPL1	lipoma HMGIC fusion partner-like 1 protein isoform X2 [Sus scrofa]
gene7117	Lib_121246	395	0.0686891	LOC110260226	-
gene3657	Lib_103557	366	0.062589	USE1	vesicle transport protein USE1 [Sus scrofa]
gene19135	Lib_046798	349	0.059013	SPPL2C	signal peptide peptidase-like 2C [Sus scrofa]
gene17308	Lib_037380	344	0.0579613	SERPINC1	antithrombin-III precursor [Sus scrofa]
gene13835	Lib_019964	320	0.0529129	ANPEP	aminopeptidase N isoform X1 [Sus scrofa]
gene6823	Lib_119748	311	0.0510198	NBAS	LOW QUALITY PROTEIN: neuroblastoma-amplified sequence [Sus scrofa]
gene24572	Lib_074283	303	0.049337	CDK5R2	cyclin-dependent kinase 5 activator 2 [Sus scrofa]
gene4573	Lib_108143	299	0.0484956	NR2F1	COUP transcription factor 1 isoform X2 [Sus scrofa]
gene19620	Lib_049359	278	0.0440783	C12H17orf78	uncharacterized protein C17orf78 homolog isoform X4 [Sus scrofa]
gene15992	Lib_030832	273	0.0430265	LOC100622524	LOW QUALITY PROTEIN: olfactory receptor 52D1-like [Sus scrofa]
gene16666	Lib_034117	264	0.0411334	LOC110262280	-
gene731	Lib_122201	258	0.0398713	IER3IP1	immediate early response 3-interacting protein 1 [Sus scrofa]
gene16064	Lib_031179	255	0.0392402	LOC110255364	LOW QUALITY PROTEIN: olfactory receptor 51B6-like [Sus scrofa]
gene7152	Lib_121414	250	0.0381885	TNFRSF11B	LOW QUALITY PROTEIN: tumor necrosis factor receptor superfamily member 11B [Sus scrofa]
gene20883	Lib_055867	244	0.0369264	XPC	DNA repair protein complementing XP-C cells isoform X6 [Sus scrofa]
gene13566	Lib_018562	241	0.0362953	PPP2R5D	serine/threonine-protein phosphatase 2A 56 kDa regulatory subunit delta isoform isoform X1 [Sus scrofa]
gene14087	Lib_021232	241	0.0362953	CMTM5	CKLF-like MARVEL transmembrane domain-containing protein 5 [Sus scrofa]
gene27606	Lib_089572	238	0.0356643	LOC100522115	-
gene18365	Lib_042841	234	0.0348229	NEK5	serine/threonine-protein kinase Nek5 isoform X3 [Sus scrofa]
gene8357	Lib_127628	234	0.0348229	LOC110260358	-
gene14009	Lib_020836	233	0.0346126	SCFD1	sec1 family domain-containing protein 1 isoform X7 [Sus scrofa]
gene21530	Lib_059097	227	0.0333505	MAATS1	cilia- and flagella-associated protein 91 isoform X3 [Sus scrofa]
gene14038	Lib_020978	223	0.0325091	LOC100739080	LOW QUALITY PROTEIN: mast cell protease 3 [Sus scrofa]
gene20582	Lib_054325	223	0.0325091	LSMEM2	leucine-rich single-pass membrane protein 2 isoform X4 [Sus scrofa]
gene23101	Lib_066831	223	0.0325091	C14H10orf99	protein GPR15L precursor [Sus scrofa]
gene29953	Lib_099071	223	0.0325091	LOC110259000	olfactory receptor 14J1-like [Sus scrofa]
gene1864	Lib_044160	222	0.0322987	NPR2	atrial natriuretic peptide receptor 2 isoform X3 [Sus scrofa]
gene14200	Lib_021823	221	0.0320884	SUPT16H	FACT complex subunit SPT16 isoform X1 [Sus scrofa]
gene29460	Lib_097462	220	0.031878	LOC100511490	LOW QUALITY PROTEIN: olfactory receptor 6C2-like [Sus scrofa]
gene11588	Lib_008369	219	0.0316677	SLC25A33	solute carrier family 25 member 33 [Sus scrofa]
gene6874	Lib_120003	218	0.0314573	LOC102160793	-
gene11368	Lib_007193	217	0.031247	LOC100624276	olfactory receptor 10C1-like [Sus scrofa]
gene11490	Lib_007839	217	0.031247	VWA1	von Willebrand factor A domain-containing protein 1 isoform X3 [Sus scrofa]
gene15400	Lib_027914	215	0.0308263	ZNF827	zinc finger protein 827 isoform X5 [Sus scrofa]
gene20182	Lib_052282	214	0.0306159	SHMT1	cytosolic [Sus scrofa]
gene20097	Lib_051817	213	0.0304056	MYH1	myosin-1 isoform X1 [Sus scrofa]
gene3134	Lib_101145	213	0.0304056	LOC106508005	-
gene13342	Lib_017398	211	0.0299849	SLA-DRB1	MHC class II histocompatibility antigen SLA-DRB1 precursor [Sus scrofa]
gene23422	Lib_068405	211	0.0299849	PPRC1	LOW QUALITY PROTEIN: peroxisome proliferator-activated receptor gamma coactivator-related protein 1 [Sus scrofa]
gene27460	Lib_089016	209	0.0295642	LOC100525798	nucleosome assembly protein 1-like 2 [Sus scrofa]
gene1406	Lib_021089	208	0.0293538	LOC102164199	-
gene10182	Lib_000968	207	0.0291435	TMEM231	transmembrane protein 231 isoform X1 [Sus scrofa]
gene4067	Lib_105497	206	0.0289331	CERS4	ceramide synthase 4 isoform X1 [Sus scrofa]
gene11609	Lib_008488	205	0.0287228	TARDBP	TAR DNA-binding protein 43 [Sus scrofa]
gene27833	Lib_090703	205	0.0287228	LOC106507043	-
gene14877	Lib_025311	201	0.0278814	CLRN2	clarin-2 [Sus scrofa]
gene1324	Lib_016843	199	0.0274607	LOC110261942	-
gene9307	Lib_132543	199	0.0274607	THAP2	THAP domain-containing protein 2 [Sus scrofa]
gene23850	Lib_070617	198	0.0272503	MAP3K2	mitogen-activated protein kinase kinase kinase 2 [Sus scrofa]
gene7231	Lib_121791	198	0.0272503	LOC100737961	-
gene10082	Lib_000443	196	0.0268296	LOC106510452	-
gene21488	Lib_058887	196	0.0268296	HSPBAP1	-
gene23311	Lib_067823	196	0.0268296	SORBS1	-
gene9982	Lib_135953	196	0.0268296	LOC110260862	-
gene359	Lib_103198	195	0.0266193	LOC102158650	-
gene18117	Lib_041520	194	0.026409	LOC110255605	-
gene24514	Lib_073981	194	0.026409	LOC110257139	-
gene24866	Lib_075767	194	0.026409	LOC110257281	-
gene3638	Lib_103460	194	0.026409	COLGALT1	procollagen galactosyltransferase 1 [Sus scrofa]
gene20725	Lib_055053	193	0.0261986	LOC110256261	-
gene22849	Lib_065535	192	0.0259883	C14H1orf131	-
gene4930	Lib_109963	192	0.0259883	HBEGF	proheparin-binding EGF-like growth factor isoform X1 [Sus scrofa]
gene8717	Lib_129513	191	0.0257779	SLC25A17	peroxisomal membrane protein PMP34 [Sus scrofa]
gene3942	Lib_104901	190	0.0255676	LOC100520543	olfactory receptor 7C1-like [Sus scrofa]
gene7655	Lib_123926	189	0.0253572	RGS4	regulator of G-protein signaling 4 isoform X1 [Sus scrofa]
gene8463	Lib_128169	188	0.0251469	ABCA4	LOW QUALITY PROTEIN: retinal-specific ATP-binding cassette transporter [Sus scrofa]
gene10741	Lib_003905	187	0.0249365	PLEKHG2	LOW QUALITY PROTEIN: pleckstrin homology domain-containing family G member 2 [Sus scrofa]
gene10945	Lib_004994	187	0.0249365	CALM3	calmodulin [Sus scrofa]
gene15164	Lib_026710	187	0.0249365	SRP72	LOW QUALITY PROTEIN: signal recognition particle subunit SRP72 [Sus scrofa]
gene24122	Lib_072019	187	0.0249365	UPP2	uridine phosphorylase 2 [Sus scrofa]
gene15719	Lib_029476	185	0.0245158	PPM1K	mitochondrial isoform X1 [Sus scrofa]
gene16391	Lib_032697	185	0.0245158	PANX1	pannexin-1 [Sus scrofa]
gene11657	Lib_008735	184	0.0243055	PDPN	podoplanin [Sus scrofa]
gene20194	Lib_052347	184	0.0243055	DRC3	dynein regulatory complex subunit 3 isoform X6 [Sus scrofa]
gene22107	Lib_061706	184	0.0243055	LOC102166756	-
gene10280	Lib_001467	183	0.0240951	HAS3	hyaluronan synthase 3 isoform X1 [Sus scrofa]
gene24399	Lib_073401	183	0.0240951	LOC102160045	-
gene26963	Lib_086652	183	0.0240951	LOC110257721	-
gene5212	Lib_111456	182	0.0238848	EIF2AK1	eukaryotic translation initiation factor 2-alpha kinase 1 isoform X3 [Sus scrofa]
gene5787	Lib_114472	181	0.0236744	C3H16orf71	-
gene15113	Lib_026494	180	0.0234641	RAPGEF2	rap guanine nucleotide exchange factor 2 isoform X1 [Sus scrofa]
gene17829	Lib_040058	180	0.0234641	LOC102167241	-
gene20568	Lib_054245	180	0.0234641	UBA7	ubiquitin-like modifier-activating enzyme 7 [Sus scrofa]
gene26699	Lib_085275	180	0.0234641	LOC106508225	-
gene28132	Lib_092237	180	0.0234641	LOC100625207	probable ubiquitin carboxyl-terminal hydrolase FAF-X isoform X1 [Sus scrofa]
gene29743	Lib_098384	180	0.0234641	LOC100739499	olfactory receptor 8K3-like [Sus scrofa]
gene301	Lib_099589	180	0.0234641	TMEM200A	transmembrane protein 200A [Sus scrofa]
gene3043	Lib_100664	180	0.0234641	LOC100523534	olfactory receptor 4B1-like [Sus scrofa]
gene9979	Lib_135933	180	0.0234641	NTS	neurotensin/neuromedin N [Sus scrofa]
gene14607	Lib_023862	179	0.0232537	GPR68	LOW QUALITY PROTEIN: ovarian cancer G-protein coupled receptor 1 [Sus scrofa]
gene14965	Lib_025760	179	0.0232537	KLHL5	-
gene8190	Lib_126769	179	0.0232537	WARS2	mitochondrial [Sus scrofa]
gene3316	Lib_102073	178	0.0230434	CTR9	LOW QUALITY PROTEIN: RNA polymerase-associated protein CTR9 homolog [Sus scrofa]
gene7522	Lib_123250	178	0.0230434	IMPAD1	inositol monophosphatase 3 [Sus scrofa]
gene1245	Lib_012775	177	0.022833	LOC110261637	serpin B3-like [Sus scrofa]
gene8667	Lib_129236	177	0.022833	SERHL2	serine hydrolase-like protein 2 isoform X2 [Sus scrofa]
gene8746	Lib_129658	177	0.022833	APOBEC3B	DNA dC-_dU-editing enzyme APOBEC-3B [Sus scrofa]
gene14585	Lib_023762	176	0.0226227	ZC3H14	zinc finger CCCH domain-containing protein 14 isoform X2 [Sus scrofa]
gene24744	Lib_075154	176	0.0226227	IQCA1	IQ and AAA domain-containing protein 1 [Sus scrofa]
gene7873	Lib_125051	176	0.0226227	ISG20L2	interferon-stimulated 20 kDa exonuclease-like 2 [Sus scrofa]
gene10076	Lib_000413	174	0.022202	ZCCHC14	zinc finger CCHC domain-containing protein 14 isoform X2 [Sus scrofa]
gene22662	Lib_064571	174	0.022202	SLC5A1	sodium/glucose cotransporter 1 isoform X1 [Sus scrofa]
gene22792	Lib_065251	174	0.022202	ZP4	zona pellucida sperm-binding protein 4 precursor [Sus scrofa]
gene2643	Lib_083903	174	0.022202	CATSPER1	cation channel sperm-associated protein 1 [Sus scrofa]
gene8543	Lib_128567	174	0.022202	CLCA4	calcium-activated chloride channel regulator 4 [Sus scrofa]
gene10871	Lib_004594	173	0.0219916	LOC110261001	-
gene27507	Lib_089201	173	0.0219916	TBX22	T-box transcription factor TBX22 isoform X2 [Sus scrofa]
gene2948	Lib_097531	173	0.0219916	LOC100511620	olfactory receptor 5B2-like [Sus scrofa]
gene8455	Lib_128126	173	0.0219916	LOC106508578	-
gene20954	Lib_056246	172	0.0217813	AMOTL2	-
gene25861	Lib_080891	172	0.0217813	AAR2	-
gene29899	Lib_098876	172	0.0217813	LOC100525147	olfactory receptor 1J4-like [Sus scrofa]
gene8181	Lib_126726	172	0.0217813	REG4	-
gene9769	Lib_134860	172	0.0217813	VDR	vitamin D3 receptor isoform X2 [Sus scrofa]
gene10199	Lib_001048	171	0.0215709	RFWD3	E3 ubiquitin-protein ligase RFWD3 isoform X1 [Sus scrofa]
gene12395	Lib_012514	171	0.0215709	LOC100519373	LOW QUALITY PROTEIN: 40S ribosomal protein SA-like [Sus scrofa]
gene20164	Lib_052187	171	0.0215709	LOC110256119	-
gene23008	Lib_066329	171	0.0215709	LOC106506033	-
gene26984	Lib_086754	171	0.0215709	ASB9	ankyrin repeat and SOCS box protein 9 isoform X1 [Sus scrofa]
gene4638	Lib_108490	171	0.0215709	FER	tyrosine-protein kinase Fer isoform X4 [Sus scrofa]
gene10895	Lib_004715	169	0.0211502	PPP1R37	-
gene13586	Lib_018672	169	0.0211502	LRRC73	-
gene21596	Lib_059397	169	0.0211502	GCSAM	germinal center-associated signaling and motility protein [Sus scrofa]
gene10407	Lib_002113	168	0.0209399	TPPP3	tubulin polymerization-promoting protein family member 3 [Sus scrofa]
gene16909	Lib_035356	168	0.0209399	C9H1orf186	uncharacterized protein C1orf186 homolog isoform X4 [Sus scrofa]
gene19320	Lib_047783	168	0.0209399	KRT20	type I cytoskeletal 20 [Sus scrofa]
gene24747	Lib_075163	168	0.0209399	LOC110256974	-
gene4995	Lib_110298	168	0.0209399	FCHSD1	F-BAR and double SH3 domains protein 1 isoform X4 [Sus scrofa]
gene1214	Lib_011305	167	0.0207295	LOC110261593	-
gene19531	Lib_048902	167	0.0207295	SCPEP1	retinoid-inducible serine carboxypeptidase [Sus scrofa]
gene3974	Lib_105011	167	0.0207295	PIN1	peptidyl-prolyl cis-trans isomerase NIMA-interacting 1 [Sus scrofa]
gene14980	Lib_025834	166	0.0205192	RHOH	rho-related GTP-binding protein RhoH isoform X1 [Sus scrofa]
gene21381	Lib_058355	166	0.0205192	CLDN1	claudin-1 [Sus scrofa]
gene21978	Lib_061033	166	0.0205192	FAM3B	protein FAM3B isoform X2 [Sus scrofa]
gene27207	Lib_087781	166	0.0205192	NDP	norrin isoform X1 [Sus scrofa]
gene8727	Lib_129552	166	0.0205192	LOC102162756	-
gene8957	Lib_130773	166	0.0205192	EIF4B	-
gene12993	Lib_015581	165	0.0203088	LOC110261673	histone H4 [Sus scrofa]
gene13949	Lib_020529	165	0.0203088	FOXA1	hepatocyte nuclear factor 3-alpha [Sus scrofa]
gene19487	Lib_048683	165	0.0203088	EPN3	epsin-3 isoform X1 [Sus scrofa]
gene26094	Lib_082118	165	0.0203088	ZFP64	zinc finger protein 64 isoform X3 [Sus scrofa]
gene6219	Lib_116766	165	0.0203088	THNSL2	-
gene10379	Lib_001965	164	0.0200985	CDH16	cadherin-16 isoform X3 [Sus scrofa]
gene14027	Lib_020926	164	0.0200985	LOC110261584	-
gene14178	Lib_021699	164	0.0200985	LOC100626987	-
gene21004	Lib_056494	164	0.0200985	SPSB4	LOW QUALITY PROTEIN: SPRY domain-containing SOCS box protein 4 [Sus scrofa]
gene23097	Lib_066799	164	0.0200985	NRG3	membrane-bound isoform [Sus scrofa]
gene27101	Lib_087347	164	0.0200985	LOC102159844	-
gene6081	Lib_116047	164	0.0200985	MALL	MAL-like protein isoform X1 [Sus scrofa]
gene6545	Lib_118365	164	0.0200985	PRKCE	protein kinase C epsilon type isoform X3 [Sus scrofa]
gene17892	Lib_040387	163	0.0198881	ACO1	cytoplasmic aconitate hydratase [Sus scrofa]
gene24001	Lib_071415	163	0.0198881	LOC106506225	-
gene8070	Lib_126114	163	0.0198881	CDC42SE1	CDC42 small effector protein 1 isoform X2 [Sus scrofa]
gene14442	Lib_023026	162	0.0196778	SUSD6	sushi domain-containing protein 6 [Sus scrofa]
gene17356	Lib_037628	162	0.0196778	TOR1AIP1	LOW QUALITY PROTEIN: torsin-1A-interacting protein 1 [Sus scrofa]
gene27552	Lib_089351	162	0.0196778	LOC110257684	DPH3 homolog [Sus scrofa]
gene7314	Lib_122226	162	0.0196778	FAM92A	-
gene8715	Lib_129503	162	0.0196778	DNAJB7	-
gene8870	Lib_130326	162	0.0196778	DHH	desert hedgehog protein isoform X1 [Sus scrofa]
gene1713	Lib_036473	161	0.0194674	KIAA2026	-
gene19219	Lib_047238	161	0.0194674	LOC102160370	-
gene22182	Lib_062097	161	0.0194674	LOC106508065	-
gene26951	Lib_086590	161	0.0194674	LOC100524598	cytochrome c-type heme lyase [Sus scrofa]
gene28891	Lib_095476	161	0.0194674	LOC110258347	-
gene8648	Lib_129129	161	0.0194674	EFCAB6	LOW QUALITY PROTEIN: EF-hand calcium-binding domain-containing protein 6 [Sus scrofa]
gene12029	Lib_010713	160	0.0192571	MANEAL	2-mannosidase-like protein isoform X2 [Sus scrofa]
gene16165	Lib_031640	160	0.0192571	LRRC51	-
gene1677	Lib_034644	160	0.0192571	LOC102162053	-
gene22318	Lib_062769	160	0.0192571	RIMBP2	RIMS-binding protein 2 isoform X9 [Sus scrofa]
gene22492	Lib_063659	160	0.0192571	ERP29	endoplasmic reticulum resident protein 29 [Sus scrofa]
gene25411	Lib_078562	160	0.0192571	LOC110257285	uncharacterized protein LOC110257285 isoform X2 [Sus scrofa]
gene6844	Lib_119849	160	0.0192571	ROCK2	rho-associated protein kinase 2 isoform X8 [Sus scrofa]
gene9300	Lib_132507	160	0.0192571	LOC110260702	-
gene1069	Lib_003616	159	0.0190467	IVD	mitochondrial [Sus scrofa]
gene12716	Lib_014157	159	0.0190467	EDN2	endothelin-2 isoform X2 [Sus scrofa]
gene20327	Lib_053003	159	0.0190467	CNOT10	CCR4-NOT transcription complex subunit 10 isoform X8 [Sus scrofa]
gene4451	Lib_107528	159	0.0190467	LOC102160872	-
gene7216	Lib_121723	159	0.0190467	LOC110260245	-
gene22738	Lib_064970	158	0.0188364	SLC7A4	cationic amino acid transporter 4 isoform X1 [Sus scrofa]
gene23401	Lib_068292	158	0.0188364	PDZD7	LOW QUALITY PROTEIN: PDZ domain-containing protein 7 [Sus scrofa]
gene24681	Lib_074832	158	0.0188364	LOC110257034	-
gene26895	Lib_086287	158	0.0188364	KRBA1	protein KRBA1 isoform X7 [Sus scrofa]
gene3105	Lib_100989	158	0.0188364	EXT2	LOW QUALITY PROTEIN: exostosin-2 [Sus scrofa]
gene7901	Lib_125209	158	0.0188364	LAMTOR2	ragulator complex protein LAMTOR2 [Sus scrofa]
gene15470	Lib_028246	157	0.018626	LOC110262017	-
gene18546	Lib_043705	157	0.018626	LOC110255830	-
gene20780	Lib_055339	157	0.018626	IL5RA	interleukin-5 receptor subunit alpha isoform X3 [Sus scrofa]
gene21015	Lib_056557	157	0.018626	LOC110256308	-
gene22154	Lib_061955	157	0.018626	LOC110256883	-
gene27723	Lib_090156	157	0.018626	CT83	-
gene6556	Lib_118418	157	0.018626	SLC3A1	neutral and basic amino acid transport protein rBAT [Sus scrofa]
gene8595	Lib_128845	157	0.018626	CRELD2	cysteine-rich with EGF-like domain protein 2 [Sus scrofa]
gene15431	Lib_028064	156	0.0184157	LOC102162631	-
gene16021	Lib_030987	156	0.0184157	LOC100515441	olfactory receptor 52A5-like [Sus scrofa]
gene16840	Lib_035038	156	0.0184157	GLB1L3	beta-galactosidase-1-like protein 3 [Sus scrofa]
gene22407	Lib_063226	156	0.0184157	CAMKK2	calcium/calmodulin-dependent protein kinase kinase 2 isoform X4 [Sus scrofa]
gene5429	Lib_112582	156	0.0184157	CLDN4	claudin-4 isoform X1 [Sus scrofa]
gene7088	Lib_121100	156	0.0184157	TRIB1	tribbles homolog 1 isoform X3 [Sus scrofa]
gene9701	Lib_134522	156	0.0184157	LOC110260759	-
gene17150	Lib_036585	155	0.0182053	PCLO	LOW QUALITY PROTEIN: protein piccolo [Sus scrofa]
gene19780	Lib_050190	155	0.0182053	LOC106505485	-
gene27672	Lib_089905	155	0.0182053	MID2	LOW QUALITY PROTEIN: probable E3 ubiquitin-protein ligase MID2 [Sus scrofa]
gene29225	Lib_096578	155	0.0182053	LOC110258588	-
gene6082	Lib_116049	155	0.0182053	NPHP1	-
gene6378	Lib_117589	155	0.0182053	ARHGAP25	rho GTPase-activating protein 25 isoform X8 [Sus scrofa]
gene20007	Lib_051357	154	0.017995	CD68	macrosialin precursor [Sus scrofa]
gene26688	Lib_085220	154	0.017995	LOC110257594	-
gene26803	Lib_085811	154	0.017995	LOC110257628	-
gene7315	Lib_122234	154	0.017995	LOC102158348	-
gene8637	Lib_129070	154	0.017995	PRR5	proline-rich protein 5 isoform X7 [Sus scrofa]
gene10956	Lib_005050	153	0.0177846	TMEM160	transmembrane protein 160 [Sus scrofa]
gene23135	Lib_067004	153	0.0177846	ANTXRL	anthrax toxin receptor-like isoform X2 [Sus scrofa]
gene25560	Lib_079316	153	0.0177846	LAMP5	lysosome-associated membrane glycoprotein 5 isoform X2 [Sus scrofa]
gene26227	Lib_082841	153	0.0177846	DNAJC5	dnaJ homolog subfamily C member 5 isoform X2 [Sus scrofa]
gene27210	Lib_087797	153	0.0177846	EFHC2	EF-hand domain-containing family member C2 [Sus scrofa]
gene29871	Lib_098818	153	0.0177846	LOC396794	LOW QUALITY PROTEIN: olfactory receptor 50 [Sus scrofa]
gene6418	Lib_117799	153	0.0177846	LOC110260001	-
gene6481	Lib_118095	153	0.0177846	CLHC1	-
gene16938	Lib_035508	152	0.0175743	LOC106504947	-
gene23485	Lib_068729	152	0.0175743	LOC110256757	-
gene11279	Lib_006733	151	0.017364	LOC110261432	-
gene12125	Lib_011232	151	0.017364	LAMA1	LOW QUALITY PROTEIN: laminin subunit alpha-1 [Sus scrofa]
gene12353	Lib_012300	151	0.017364	ACADM	mitochondrial precursor [Sus scrofa]
gene17357	Lib_037629	151	0.017364	CEP350	LOW QUALITY PROTEIN: centrosome-associated protein 350 [Sus scrofa]
gene25015	Lib_076507	151	0.017364	LOC110257237	-
gene25571	Lib_079366	151	0.017364	LOC110257380	-
gene25655	Lib_079807	151	0.017364	ABHD12	monoacylglycerol lipase ABHD12 [Sus scrofa]
gene27237	Lib_087925	151	0.017364	NDUFB11	mitochondrial isoform X1 [Sus scrofa]
gene27504	Lib_089191	151	0.017364	GPR174	probable G-protein coupled receptor 174 [Sus scrofa]
gene29732	Lib_098339	151	0.017364	LOC110258903	olfactory receptor 1052-like [Sus scrofa]
gene8268	Lib_127171	151	0.017364	LOC110260343	-
gene8352	Lib_127603	151	0.017364	SYPL2	synaptophysin-like protein 2 isoform X1 [Sus scrofa]
gene9000	Lib_131010	151	0.017364	HOXC5	homeobox protein Hox-C5 [Sus scrofa]
gene9215	Lib_132086	151	0.017364	LOC106510313	-
gene9549	Lib_133723	151	0.017364	PHC1	polyhomeotic-like protein 1 [Sus scrofa]
gene15935	Lib_030569	150	0.0171536	LOC100521285	olfactory receptor 52E5-like [Sus scrofa]
gene16799	Lib_034805	150	0.0171536	ETS1	protein C-ets-1 isoform X5 [Sus scrofa]
gene18843	Lib_045238	150	0.0171536	NPTX1	LOW QUALITY PROTEIN: neuronal pentraxin-1 [Sus scrofa]
gene20195	Lib_052356	150	0.0171536	LOC110256135	-
gene21733	Lib_059968	150	0.0171536	LOC110256359	olfactory receptor 5K1-like [Sus scrofa]
gene22154	Lib_061956	150	0.0171536	LOC110256883	-
gene26813	Lib_085861	150	0.0171536	RAMP3	receptor activity-modifying protein 3 isoform X2 [Sus scrofa]
gene27684	Lib_089961	150	0.0171536	NXT2	NTF2-related export protein 2 isoform X3 [Sus scrofa]
gene28902	Lib_095532	150	0.0171536	LOC110258345	disintegrin and metalloproteinase domain-containing protein 20-like [Sus scrofa]
gene5585	Lib_113423	150	0.0171536	APOBR	apolipoprotein B receptor [Sus scrofa]
gene6746	Lib_119354	150	0.0171536	HADHA	mitochondrial [Sus scrofa]
gene11190	Lib_006311	149	0.0169433	LOC110261289	LOW QUALITY PROTEIN: zinc finger protein 160-like [Sus scrofa]
gene15343	Lib_027607	149	0.0169433	FGA	fibrinogen alpha chain isoform X2 [Sus scrofa]
gene18392	Lib_042983	149	0.0169433	MIR15A	-
gene2059	Lib_054368	149	0.0169433	LOC110256075	-
gene21215	Lib_057524	149	0.0169433	PHC3	polyhomeotic-like protein 3 isoform X12 [Sus scrofa]
gene23554	Lib_069099	149	0.0169433	PDZD8	PDZ domain-containing protein 8 [Sus scrofa]
gene11339	Lib_007055	148	0.0167329	LOC102159166	-
gene14890	Lib_025383	148	0.0167329	LOC110262064	-
gene15401	Lib_027918	148	0.0167329	LOC100523624	uncharacterized protein C4orf51 isoform X4 [Sus scrofa]
gene17683	Lib_039323	148	0.0167329	HNRNPU	-
gene18617	Lib_044049	148	0.0167329	DZIP1	LOW QUALITY PROTEIN: zinc finger protein DZIP1 [Sus scrofa]
gene20124	Lib_051971	148	0.0167329	LOC110255892	-
gene21214	Lib_057515	148	0.0167329	GPR160	probable G-protein coupled receptor 160 [Sus scrofa]
gene22579	Lib_064129	148	0.0167329	SRRD	LOW QUALITY PROTEIN: SRR1-like protein [Sus scrofa]
gene240	Lib_071398	148	0.0167329	IL20RA	interleukin-20 receptor subunit alpha isoform X3 [Sus scrofa]
gene25762	Lib_080378	148	0.0167329	LOC100621695	-
gene26430	Lib_083910	148	0.0167329	FMC1	protein FMC1 homolog [Sus scrofa]
gene26673	Lib_085138	148	0.0167329	LOC102163798	-
gene8435	Lib_128022	148	0.0167329	SNX7	sorting nexin-7 isoform X12 [Sus scrofa]
gene14315	Lib_022377	147	0.0165226	LOC100516627	LOW QUALITY PROTEIN: olfactory receptor 4F3/4F16/4F29-like [Sus scrofa]
gene15784	Lib_029804	147	0.0165226	LOC110262196	-
gene18809	Lib_045066	147	0.0165226	LOC110255936	-
gene21749	Lib_060024	147	0.0165226	NSUN3	mitochondrial [Sus scrofa]
gene24169	Lib_072246	147	0.0165226	CSRNP3	cysteine/serine-rich nuclear protein 3 isoform X2 [Sus scrofa]
gene27443	Lib_088934	147	0.0165226	CXCR3	C-X-C chemokine receptor type 3 [Sus scrofa]
gene28177	Lib_092384	147	0.0165226	LOC110257871	Y-linked-like [Sus scrofa]
gene29168	Lib_096323	147	0.0165226	LOC110258547	partial [Sus scrofa]
gene7365	Lib_122445	147	0.0165226	C4H8orf59	uncharacterized protein C8orf59 homolog isoform X1 [Sus scrofa]
gene9275	Lib_132382	147	0.0165226	LOC102164543	-
gene10843	Lib_004440	146	0.0163122	PINLYP	LOW QUALITY PROTEIN: phospholipase A2 inhibitor and Ly6/PLAUR domain-containing protein [Sus scrofa]
gene13408	Lib_017729	146	0.0163122	SYNGAP1	LOW QUALITY PROTEIN: ras/Rap GTPase-activating protein SynGAP [Sus scrofa]
gene16177	Lib_031685	146	0.0163122	CLPB	caseinolytic peptidase B protein homolog isoform X8 [Sus scrofa]
gene1979	Lib_050238	146	0.0163122	LOC100154900	olfactory receptor 13C2-like [Sus scrofa]
gene20618	Lib_054509	146	0.0163122	LOC100620512	-
gene22122	Lib_061790	146	0.0163122	BMP1	LOW QUALITY PROTEIN: bone morphogenetic protein 1 [Sus scrofa]
gene23522	Lib_068924	146	0.0163122	NRAP	nebulin-related-anchoring protein isoform X14 [Sus scrofa]
gene6323	Lib_117313	146	0.0163122	EGR4	early growth response protein 4 [Sus scrofa]
gene7836	Lib_124849	146	0.0163122	LOC100626877	olfactory receptor 10R2-like [Sus scrofa]
gene1030	Lib_001575	145	0.0161019	PLA2G4B	cytosolic phospholipase A2 beta [Sus scrofa]
gene13676	Lib_019145	145	0.0161019	TMEM14A	transmembrane protein 14A [Sus scrofa]
gene1560	Lib_028856	145	0.0161019	LOC106509133	-
gene16191	Lib_031751	145	0.0161019	RELT	tumor necrosis factor receptor superfamily member 19L isoform X2 [Sus scrofa]
gene16289	Lib_032217	145	0.0161019	NARS2	mitochondrial isoform X4 [Sus scrofa]
gene16511	Lib_033303	145	0.0161019	LAYN	layilin precursor [Sus scrofa]
gene18963	Lib_045871	145	0.0161019	SUMO2	small ubiquitin-related modifier 2 precursor [Sus scrofa]
gene19303	Lib_047695	145	0.0161019	LOC100516932	-
gene22640	Lib_064461	145	0.0161019	OSBP2	LOW QUALITY PROTEIN: oxysterol-binding protein 2 [Sus scrofa]
gene27634	Lib_089716	145	0.0161019	LOC106508237	-
gene27881	Lib_090947	145	0.0161019	LOC110257822	-
gene28025	Lib_091654	145	0.0161019	RENBP	N-acylglucosamine 2-epimerase [Sus scrofa]
gene28428	Lib_093507	145	0.0161019	LOC110258092	-
gene3824	Lib_104368	145	0.0161019	MIR24-1	-
gene4892	Lib_109762	145	0.0161019	FAM53C	-
gene5560	Lib_113287	145	0.0161019	ASPHD1	LOW QUALITY PROTEIN: aspartate beta-hydroxylase domain-containing protein 1 [Sus scrofa]
gene7010	Lib_120725	145	0.0161019	LOC110260207	-
gene7537	Lib_123329	145	0.0161019	TMEM68	transmembrane protein 68 isoform X2 [Sus scrofa]
gene857	Lib_128706	145	0.0161019	ALDH1A2	retinal dehydrogenase 2 isoform X2 [Sus scrofa]
gene8628	Lib_129027	145	0.0161019	FAM118A	protein FAM118A isoform X2 [Sus scrofa]
gene1352	Lib_018314	144	0.0158915	UACA	uveal autoantigen with coiled-coil domains and ankyrin repeats isoform X6 [Sus scrofa]
gene1368	Lib_019168	144	0.0158915	FBXO33	F-box only protein 33 [Sus scrofa]
gene1566	Lib_029176	144	0.0158915	KCNH5	potassium voltage-gated channel subfamily H member 5 isoform X3 [Sus scrofa]
gene1645	Lib_033010	144	0.0158915	LOC100155323	LOW QUALITY PROTEIN: interferon omega-1 [Sus scrofa]
gene17877	Lib_040306	144	0.0158915	NFX1	LOW QUALITY PROTEIN: transcriptional repressor NF-X1 [Sus scrofa]
gene19075	Lib_046486	144	0.0158915	TRNAR-CCG	-
gene2043	Lib_053521	144	0.0158915	LOC110256066	-
gene2463	Lib_074574	144	0.0158915	EPS8L2	epidermal growth factor receptor kinase substrate 8-like protein 2 isoform X2 [Sus scrofa]
gene25535	Lib_079195	144	0.0158915	CDS2	phosphatidate cytidylyltransferase 2 isoform X1 [Sus scrofa]
gene3544	Lib_102957	144	0.0158915	TRIM7	tripartite motif-containing protein 7 isoform X3 [Sus scrofa]
gene3646	Lib_103505	144	0.0158915	PLVAP	plasmalemma vesicle-associated protein [Sus scrofa]
gene6097	Lib_116125	144	0.0158915	TMEM127	transmembrane protein 127 [Sus scrofa]
gene8105	Lib_126308	144	0.0158915	LOC100154181	histone H2A type 2-B [Sus scrofa]
gene13823	Lib_019899	143	0.0156812	LOC106510139	-
gene14342	Lib_022512	143	0.0156812	AVEN	-
gene15737	Lib_029575	143	0.0156812	LOC106504773	-
gene2281	Lib_065335	143	0.0156812	C1H9orf16	-
gene22979	Lib_066171	143	0.0156812	LOC102161997	-
gene23161	Lib_067148	143	0.0156812	PARG	poly(ADP-ribose) glycohydrolase isoform X2 [Sus scrofa]
gene5588	Lib_113437	143	0.0156812	ATXN2L	-
gene5820	Lib_114661	143	0.0156812	LOC110260093	zinc finger protein 75A-like [Sus scrofa]
gene8623	Lib_129005	143	0.0156812	FBLN1	fibulin-1 isoform X2 [Sus scrofa]
gene11518	Lib_007986	142	0.0154708	HES5	transcription factor HES-5 [Sus scrofa]
gene13361	Lib_017485	142	0.0154708	LOC106504375	-
gene14608	Lib_023871	142	0.0154708	CCDC88C	protein Daple [Sus scrofa]
gene15441	Lib_028118	142	0.0154708	RAB33B	ras-related protein Rab-33B [Sus scrofa]
gene17219	Lib_036943	142	0.0154708	DUS4L	tRNA-dihydrouridine(20a/20b) synthase [NAD(P)+]-like isoform X2 [Sus scrofa]
gene18917	Lib_045641	142	0.0154708	UBE2O	(E3-independent) E2 ubiquitin-conjugating enzyme isoform X4 [Sus scrofa]
gene18981	Lib_045973	142	0.0154708	OTOP3	otopetrin-3 isoform X2 [Sus scrofa]
gene19038	Lib_046291	142	0.0154708	LOC110255980	-
gene19352	Lib_047960	142	0.0154708	ORMDL3	ORM1-like protein 3 [Sus scrofa]
gene26587	Lib_084693	142	0.0154708	LMOD2	leiomodin-2 [Sus scrofa]
gene27322	Lib_088372	142	0.0154708	LOC100523296	-
gene4167	Lib_106013	142	0.0154708	SEMA6B	semaphorin-6B isoform X2 [Sus scrofa]
gene4847	Lib_109527	142	0.0154708	H2AFY	core histone macro-H2A.1 isoform X4 [Sus scrofa]
gene4979	Lib_110215	142	0.0154708	LOC106509585	LOW QUALITY PROTEIN: protocadherin gamma-B1-like [Sus scrofa]
gene500	Lib_110335	142	0.0154708	LOC106508906	-
gene7661	Lib_123955	142	0.0154708	SH2D1B	-
gene8894	Lib_130443	142	0.0154708	AQP5	aquaporin-5 [Sus scrofa]
gene10084	Lib_000454	141	0.0152605	LOC110260893	-
gene15250	Lib_027127	141	0.0152605	AMBN	ameloblastin precursor [Sus scrofa]
gene18018	Lib_041006	141	0.0152605	GPR158	probable G-protein coupled receptor 158 isoform X2 [Sus scrofa]
gene19705	Lib_049803	141	0.0152605	EVI2A	protein EVI2A [Sus scrofa]
gene22624	Lib_064376	141	0.0152605	LOC110256683	-
gene23925	Lib_070995	141	0.0152605	LOC110257188	beta-defensin 15-like [Sus scrofa]
gene25988	Lib_081557	141	0.0152605	SPINT4	kunitz-type protease inhibitor 4 isoform X2 [Sus scrofa]
gene2682	Lib_085897	141	0.0152605	CDC42EP2	cdc42 effector protein 2 [Sus scrofa]
gene28632	Lib_094367	141	0.0152605	LOC100519378	olfactory receptor 52A5-like [Sus scrofa]
gene29232	Lib_096609	141	0.0152605	LOC110258591	-
gene475	Lib_109019	141	0.0152605	BACH2	transcription regulator protein BACH2 isoform X2 [Sus scrofa]
gene8160	Lib_126607	141	0.0152605	FMO5	dimethylaniline monooxygenase [N-oxide-forming] 5 [Sus scrofa]
gene12400	Lib_012548	140	0.0150501	WDR78	-
gene12769	Lib_014441	140	0.0150501	RIPK1	receptor-interacting serine/threonine-protein kinase 1 isoform X2 [Sus scrofa]
gene13692	Lib_019238	140	0.0150501	CHRNA3	neuronal acetylcholine receptor subunit alpha-3 [Sus scrofa]
gene16084	Lib_031268	140	0.0150501	LOC110255380	olfactory receptor 52E2-like [Sus scrofa]
gene16321	Lib_032379	140	0.0150501	CCDC89	-
gene16852	Lib_035072	140	0.0150501	LOC110255466	-
gene20801	Lib_055443	140	0.0150501	SSUH2	-
gene23518	Lib_068898	140	0.0150501	TCF7L2	transcription factor 7-like 2 isoform X47 [Sus scrofa]
gene24276	Lib_072781	140	0.0150501	LOC110256983	-
gene26937	Lib_086520	140	0.0150501	LOC106506885	-
gene29279	Lib_096803	140	0.0150501	LOC100158141	olfactory receptor 2M3-like [Sus scrofa]
gene2963	Lib_098004	140	0.0150501	LOC110259258	olfactory receptor 1052-like [Sus scrofa]
gene7528	Lib_123282	140	0.0150501	LOC106510084	-
gene10480	Lib_002506	139	0.0148398	LOC110260956	-
gene119	Lib_010019	139	0.0148398	ARID1B	AT-rich interactive domain-containing protein 1B isoform X13 [Sus scrofa]
gene12805	Lib_014645	139	0.0148398	RREB1	LOW QUALITY PROTEIN: ras-responsive element-binding protein 1 [Sus scrofa]
gene12979	Lib_015506	139	0.0148398	HIST1H2BD	histone H2B type 1-D [Sus scrofa]
gene27826	Lib_090667	139	0.0148398	LOC100513516	olfactory receptor 1052-like [Sus scrofa]
gene4297	Lib_106719	139	0.0148398	POLR2E	and III subunit RPABC1 [Sus scrofa]
gene5373	Lib_112289	139	0.0148398	LOC102164200	-
gene5940	Lib_115296	139	0.0148398	LOC106507363	NADH dehydrogenase [ubiquinone] 1 alpha subcomplex subunit 2-like [Sus scrofa]
gene6755	Lib_119393	139	0.0148398	DNMT3A	DNA (cytosine-5)-methyltransferase 3A isoform X4 [Sus scrofa]
gene10591	Lib_003086	138	0.0146294	ZNF792	zinc finger protein 792 isoform X4 [Sus scrofa]
gene12427	Lib_012674	138	0.0146294	ATG4C	cysteine protease ATG4C isoform X1 [Sus scrofa]
gene12769	Lib_014438	138	0.0146294	RIPK1	receptor-interacting serine/threonine-protein kinase 1 isoform X2 [Sus scrofa]
gene17641	Lib_039098	138	0.0146294	EPHX1	epoxide hydrolase 1 precursor [Sus scrofa]
gene17818	Lib_040003	138	0.0146294	ISCA1	mitochondrial isoform X2 [Sus scrofa]
gene20149	Lib_052104	138	0.0146294	ZSWIM7	zinc finger SWIM domain-containing protein 7 [Sus scrofa]
gene24222	Lib_072510	138	0.0146294	LOC106506279	-
gene29184	Lib_096399	138	0.0146294	LOC100155561	olfactory receptor 4F6-like [Sus scrofa]
gene9027	Lib_131151	138	0.0146294	LOC100512466	olfactory receptor 9K2 [Sus scrofa]
gene13569	Lib_018577	137	0.0144191	RRP36	ribosomal RNA processing protein 36 homolog [Sus scrofa]
gene13805	Lib_019813	137	0.0144191	LOC100736871	myeloid-associated differentiation marker-like [Sus scrofa]
gene13989	Lib_020731	137	0.0144191	EGLN3	egl nine homolog 3 [Sus scrofa]
gene14564	Lib_023657	137	0.0144191	LOC100157061	-
gene18495	Lib_043499	137	0.0144191	ELF1	ETS-related transcription factor Elf-1 isoform X2 [Sus scrofa]
gene23305	Lib_067817	137	0.0144191	CYP2C42	cytochrome P450 2C42 precursor [Sus scrofa]
gene24616	Lib_074521	137	0.0144191	LOC106506374	-
gene25683	Lib_079951	137	0.0144191	SLC4A11	sodium bicarbonate transporter-like protein 11 isoform X15 [Sus scrofa]
gene30024	Lib_099346	137	0.0144191	LOC110259033	olfactory receptor 2G3-like [Sus scrofa]
gene4630	Lib_108450	137	0.0144191	LOC110259432	-
gene4866	Lib_109622	137	0.0144191	LOC110259493	-
gene7950	Lib_125465	137	0.0144191	PBXIP1	pre-B-cell leukemia transcription factor-interacting protein 1 [Sus scrofa]
gene8788	Lib_129883	137	0.0144191	CDC42EP1	cdc42 effector protein 1 [Sus scrofa]
gene8860	Lib_130271	137	0.0144191	RND1	rho-related GTP-binding protein Rho6 [Sus scrofa]
gene8936	Lib_130665	137	0.0144191	LOC100525745	type II cytoskeletal 75 [Sus scrofa]
gene10222	Lib_001169	136	0.0142087	LOC102163731	-
gene10249	Lib_001310	136	0.0142087	HP	haptoglobin isoform X1 [Sus scrofa]
gene10711	Lib_003741	136	0.0142087	LGALS7	galectin-7 isoform X1 [Sus scrofa]
gene11310	Lib_006913	136	0.0142087	ZNF579	zinc finger protein 579 [Sus scrofa]
gene11974	Lib_010410	136	0.0142087	HMGB4	high mobility group protein B4 [Sus scrofa]
gene14980	Lib_025835	136	0.0142087	RHOH	rho-related GTP-binding protein RhoH isoform X1 [Sus scrofa]
gene15591	Lib_028812	136	0.0142087	LOC102157627	-
gene16796	Lib_034790	136	0.0142087	LOC110262291	-
gene20830	Lib_055597	136	0.0142087	BRK1	protein BRICK1 [Sus scrofa]
gene22312	Lib_062747	136	0.0142087	LOC102162531	-
gene24732	Lib_075090	136	0.0142087	HJURP	Holliday junction recognition protein [Sus scrofa]
gene2714	Lib_087482	136	0.0142087	MEN1	menin isoform X2 [Sus scrofa]
gene28785	Lib_094913	136	0.0142087	HMOX1	heme oxygenase 1 [Sus scrofa]
gene428	Lib_106623	136	0.0142087	LOC100622980	cytochrome b5 reductase 4 isoform X2 [Sus scrofa]
gene82	Lib_126818	136	0.0142087	WTAP	pre-mRNA-splicing regulator WTAP isoform X2 [Sus scrofa]
gene12120	Lib_011206	135	0.0139984	RAB12	ras-related protein Rab-12 [Sus scrofa]
gene15773	Lib_029747	135	0.0139984	LOC100524999	placenta-specific gene 8 protein isoform X2 [Sus scrofa]
gene18988	Lib_046006	135	0.0139984	NAT9	N-acetyltransferase 9 isoform X3 [Sus scrofa]
gene19053	Lib_046371	135	0.0139984	AXIN2	axin-2 isoform X2 [Sus scrofa]
gene21511	Lib_059005	135	0.0139984	HCLS1	hematopoietic lineage cell-specific protein [Sus scrofa]
gene22474	Lib_063570	135	0.0139984	RASAL1	LOW QUALITY PROTEIN: rasGAP-activating-like protein 1 [Sus scrofa]
gene22520	Lib_063814	135	0.0139984	MLEC	malectin [Sus scrofa]
gene22718	Lib_064861	135	0.0139984	LOC100155534	-
gene23301	Lib_067800	135	0.0139984	LOC110255181	cytochrome P450 2C19-like [Sus scrofa]
gene23630	Lib_069510	135	0.0139984	LHPP	phospholysine phosphohistidine inorganic pyrophosphate phosphatase isoform X1 [Sus scrofa]
gene24516	Lib_073992	135	0.0139984	LOC100626390	-
gene28595	Lib_094208	135	0.0139984	LOC110258199	-
gene29199	Lib_096465	135	0.0139984	LOC110258569	multidrug resistance-associated protein 4-like isoform X2 [Sus scrofa]
gene3585	Lib_103174	135	0.0139984	LOC100511007	-
gene5484	Lib_112870	135	0.0139984	PSPH	phosphoserine phosphatase isoform X1 [Sus scrofa]
gene5570	Lib_113345	135	0.0139984	LOC110260082	-
gene5746	Lib_114261	135	0.0139984	CIITA	MHC class II transactivator isoform X11 [Sus scrofa]
gene12034	Lib_010742	134	0.013788	LOC106510652	-
gene12263	Lib_011891	134	0.013788	C6H18orf21	-
gene14376	Lib_022685	134	0.013788	KLHL25	LOW QUALITY PROTEIN: kelch-like protein 25 [Sus scrofa]
gene14948	Lib_025665	134	0.013788	C8H4orf19	uncharacterized protein C4orf19 homolog [Sus scrofa]
gene16184	Lib_031715	134	0.013788	STARD10	PCTP-like protein isoform X2 [Sus scrofa]
gene16689	Lib_034225	134	0.013788	LOC110262281	olfactory receptor 8B3-like [Sus scrofa]
gene1794	Lib_040613	134	0.013788	TRPM6	transient receptor potential cation channel subfamily M member 6 [Sus scrofa]
gene18276	Lib_042345	134	0.013788	PAN3	PAB-dependent poly(A)-specific ribonuclease subunit PAN3 isoform X1 [Sus scrofa]
gene22104	Lib_061692	134	0.013788	LZTS1	leucine zipper putative tumor suppressor 1 [Sus scrofa]
gene25190	Lib_077401	134	0.013788	BNIP1	vesicle transport protein SEC20 [Sus scrofa]
gene26696	Lib_085261	134	0.013788	ADCYAP1R1	pituitary adenylate cyclase-activating polypeptide type I receptor isoform X6 [Sus scrofa]
gene2716	Lib_087551	134	0.013788	SF1	LOW QUALITY PROTEIN: splicing factor 1 [Sus scrofa]
gene27696	Lib_090027	134	0.013788	DCX	neuronal migration protein doublecortin isoform X6 [Sus scrofa]
gene28096	Lib_092039	134	0.013788	LOC110257727	-
gene29438	Lib_097373	134	0.013788	LOC100517524	-
gene3694	Lib_103757	134	0.013788	LOC102165457	olfactory receptor 1361-like [Sus scrofa]
gene3896	Lib_104727	134	0.013788	LOC100516898	LOW QUALITY PROTEIN: olfactory receptor 7D2 [Sus scrofa]
gene4113	Lib_105733	134	0.013788	TRIP10	cdc42-interacting protein 4 isoform X1 [Sus scrofa]
gene5580	Lib_113397	134	0.013788	SULT1A3	sulfotransferase 1A3 [Sus scrofa]
gene6270	Lib_117037	134	0.013788	LOC100624628	lithostathine-like [Sus scrofa]
gene7271	Lib_122005	134	0.013788	POP1	ribonucleases P/MRP protein subunit POP1 [Sus scrofa]
gene12177	Lib_011477	133	0.0135777	ABHD3	phospholipase ABHD3 isoform X4 [Sus scrofa]
gene12596	Lib_013528	133	0.0135777	LOC110261236	-
gene13595	Lib_018721	133	0.0135777	LOC106504420	-
gene17396	Lib_037844	133	0.0135777	RGL1	ral guanine nucleotide dissociation stimulator-like 1 isoform X4 [Sus scrofa]
gene17492	Lib_038337	133	0.0135777	LOC110255541	-
gene20464	Lib_053710	133	0.0135777	CXCR6	C-X-C chemokine receptor type 6 [Sus scrofa]
gene22591	Lib_064197	133	0.0135777	TTC28	-
gene2354	Lib_069020	133	0.0135777	AIF1L	LOW QUALITY PROTEIN: allograft inflammatory factor 1-like [Sus scrofa]
gene2380	Lib_070380	133	0.0135777	LOC110256471	-
gene26787	Lib_085718	133	0.0135777	FAM221A	-
gene26825	Lib_085925	133	0.0135777	ZMIZ2	zinc finger MIZ domain-containing protein 2 isoform X9 [Sus scrofa]
gene4965	Lib_110144	133	0.0135777	LOC100521779	LOW QUALITY PROTEIN: protocadherin beta-4 [Sus scrofa]
gene5010	Lib_110392	133	0.0135777	NDFIP1	NEDD4 family-interacting protein 1 precursor [Sus scrofa]
gene7731	Lib_124333	133	0.0135777	USP21	ubiquitin carboxyl-terminal hydrolase 21 [Sus scrofa]
gene8276	Lib_127211	133	0.0135777	RHOC	rho-related GTP-binding protein RhoC isoform X1 [Sus scrofa]
gene10031	Lib_000179	132	0.0133673	LOC106509348	-
gene11600	Lib_008440	132	0.0133673	APITD1	centromere protein S isoform X1 [Sus scrofa]
gene13035	Lib_015811	132	0.0133673	LOC110261660	olfactory receptor 2M3-like [Sus scrofa]
gene13510	Lib_018270	132	0.0133673	LOC110261517	-
gene13963	Lib_020596	132	0.0133673	BRMS1L	breast cancer metastasis-suppressor 1-like protein isoform X1 [Sus scrofa]
gene15936	Lib_030575	132	0.0133673	LOC100515042	olfactory receptor 56A4 [Sus scrofa]
gene19594	Lib_049224	132	0.0133673	BCAS3	breast carcinoma-amplified sequence 3 isoform X11 [Sus scrofa]
gene20710	Lib_054977	132	0.0133673	FHIT	bis(5'-adenosyl)-triphosphatase isoform X4 [Sus scrofa]
gene26118	Lib_082246	132	0.0133673	AURKA	aurora kinase A isoform X3 [Sus scrofa]
gene27775	Lib_090418	132	0.0133673	GRIA3	glutamate receptor 3 isoform X1 [Sus scrofa]
gene5835	Lib_114737	132	0.0133673	TRNAR-CCU	-
gene5876	Lib_114951	132	0.0133673	AMDHD2	N-acetylglucosamine-6-phosphate deacetylase isoform X2 [Sus scrofa]
gene7440	Lib_122822	132	0.0133673	LOC110260277	-
gene11199	Lib_006341	131	0.013157	LOC110261292	zinc finger protein OZF-like [Sus scrofa]
gene12199	Lib_011576	131	0.013157	CABYR	calcium-binding tyrosine phosphorylation-regulated protein isoform 1 [Sus scrofa]
gene12318	Lib_012137	131	0.013157	TTLL7	tubulin polyglutamylase TTLL7 isoform X3 [Sus scrofa]
gene13370	Lib_017537	131	0.013157	LOC110261501	-
gene14728	Lib_024514	131	0.013157	LOC110262027	-
gene15403	Lib_027932	131	0.013157	SMAD1	mothers against decapentaplegic homolog 1 isoform X1 [Sus scrofa]
gene15977	Lib_030769	131	0.013157	LOC110262327	olfactory receptor 52N5-like [Sus scrofa]
gene18777	Lib_044891	131	0.013157	LOC102163571	-
gene20335	Lib_053042	131	0.013157	SUSD5	sushi domain-containing protein 5 [Sus scrofa]
gene23390	Lib_068231	131	0.013157	NDUFB8	mitochondrial [Sus scrofa]
gene24895	Lib_075896	131	0.013157	NPR3	atrial natriuretic peptide receptor 3 isoform X3 [Sus scrofa]
gene26683	Lib_085196	131	0.013157	LOC102162372	-
gene27099	Lib_087331	131	0.013157	IL1RAPL1	interleukin-1 receptor accessory protein-like 1 [Sus scrofa]
gene28008	Lib_091557	131	0.013157	BGN	biglycan isoform X1 [Sus scrofa]
gene28845	Lib_095225	131	0.013157	MARK3	MAP/microtubule affinity-regulating kinase 3 isoform X13 [Sus scrofa]
gene3305	Lib_102013	131	0.013157	MICAL2	LOW QUALITY PROTEIN: F-actin-methionine sulfoxide oxidase MICAL2 [Sus scrofa]
gene3641	Lib_103478	131	0.013157	SLC27A1	long-chain fatty acid transport protein 1 isoform X3 [Sus scrofa]
gene4028	Lib_105308	131	0.013157	EPOR	erythropoietin receptor precursor [Sus scrofa]
gene4227	Lib_106338	131	0.013157	LOC110259662	zinc finger protein 57-like [Sus scrofa]
gene4903	Lib_109825	131	0.013157	SIL1	nucleotide exchange factor SIL1 [Sus scrofa]
gene5292	Lib_111861	131	0.013157	LOC102164877	LOW QUALITY PROTEIN: vomeronasal type-2 receptor 116-like [Sus scrofa]
gene7379	Lib_122513	131	0.013157	FABP4	adipocyte [Sus scrofa]
gene7844	Lib_124896	131	0.013157	KIRREL	kin of IRRE-like protein 1 isoform X1 [Sus scrofa]
gene9699	Lib_134500	131	0.013157	LOC110260760	-
gene13171	Lib_016505	130	0.0129466	ZSCAN26	zinc finger and SCAN domain-containing protein 26 [Sus scrofa]
gene14311	Lib_022369	130	0.0129466	LOC110261752	olfactory receptor 4F15-like [Sus scrofa]
gene14565	Lib_023662	130	0.0129466	TSHR	thyrotropin receptor isoform X2 [Sus scrofa]
gene14881	Lib_025338	130	0.0129466	DCAF16	-
gene15121	Lib_026530	130	0.0129466	NPY5R	neuropeptide Y receptor type 5 [Sus scrofa]
gene15891	Lib_030336	130	0.0129466	LOC100511211	olfactory receptor 6-like [Sus scrofa]
gene1705	Lib_036085	130	0.0129466	LOC102166448	-
gene17275	Lib_037207	130	0.0129466	TMEM183A	transmembrane protein 183A isoform X1 [Sus scrofa]
gene17675	Lib_039277	130	0.0129466	LOC102168134	-
gene18738	Lib_044677	130	0.0129466	TFDP1	transcription factor Dp-1 isoform X2 [Sus scrofa]
gene20974	Lib_056353	130	0.0129466	A4GNT	4-N-acetylglucosaminyltransferase [Sus scrofa]
gene21887	Lib_060611	130	0.0129466	OLIG2	oligodendrocyte transcription factor 2 [Sus scrofa]
gene22672	Lib_064621	130	0.0129466	LOC100623458	-
gene24478	Lib_073813	130	0.0129466	CCNYL1	cyclin-Y-like protein 1 isoform X2 [Sus scrofa]
gene24919	Lib_076018	130	0.0129466	LOC106508146	uncharacterized protein LOC106508146 [Sus scrofa]
gene26936	Lib_086514	130	0.0129466	LOC110257726	-
gene28097	Lib_092044	130	0.0129466	LOC106506885	-
gene289	Lib_095521	130	0.0129466	MOXD1	LOW QUALITY PROTEIN: DBH-like monooxygenase protein 1 [Sus scrofa]
gene3025	Lib_100192	130	0.0129466	LOC100515945	olfactory receptor 4C46-like [Sus scrofa]
gene3626	Lib_103391	130	0.0129466	LOC106507304	-
gene5451	Lib_112708	130	0.0129466	CASTOR2	-
gene7599	Lib_123633	130	0.0129466	LOC110260299	-
gene8719	Lib_129515	130	0.0129466	MCHR1	melanin-concentrating hormone receptor 1 isoform X1 [Sus scrofa]
gene8861	Lib_130276	130	0.0129466	CCDC65	coiled-coil domain-containing protein 65 [Sus scrofa]
gene10352	Lib_001834	129	0.0127363	LOC106507572	-
gene117	Lib_008962	129	0.0127363	LOC110259915	-
gene12501	Lib_013042	129	0.0127363	CDCP2	CUB domain-containing protein 2 [Sus scrofa]
gene15262	Lib_027192	129	0.0127363	GC	vitamin D-binding protein [Sus scrofa]
gene15918	Lib_030475	129	0.0127363	SMPD1	sphingomyelin phosphodiesterase [Sus scrofa]
gene16304	Lib_032294	129	0.0127363	FAM181B	-
gene1820	Lib_041939	129	0.0127363	TLE4	transducin-like enhancer protein 4 isoform X9 [Sus scrofa]
gene18359	Lib_042803	129	0.0127363	LOC110255805	-
gene18617	Lib_044051	129	0.0127363	DZIP1	LOW QUALITY PROTEIN: zinc finger protein DZIP1 [Sus scrofa]
gene20103	Lib_051856	129	0.0127363	LOC110255888	-
gene21567	Lib_059254	129	0.0127363	ZDHHC23	palmitoyltransferase ZDHHC23 isoform X5 [Sus scrofa]
gene26103	Lib_082171	129	0.0127363	LOC110257493	-
gene30090	Lib_099548	129	0.0127363	LOC100517631	olfactory receptor 1J4-like [Sus scrofa]
gene3051	Lib_100710	129	0.0127363	MTCH2	mitochondrial carrier homolog 2 [Sus scrofa]
gene3122	Lib_101082	129	0.0127363	LRRC4C	leucine-rich repeat-containing protein 4C [Sus scrofa]
gene3987	Lib_105074	129	0.0127363	S1PR2	sphingosine 1-phosphate receptor 2 [Sus scrofa]
gene4634	Lib_108473	129	0.0127363	LOC110259772	-
gene4918	Lib_109904	129	0.0127363	LOC110259504	-
gene5153	Lib_111136	129	0.0127363	LOC110259833	kinesin-like protein KIF19 [Sus scrofa]
gene5296	Lib_111876	129	0.0127363	LOC110259866	olfactory receptor 2AE1-like [Sus scrofa]
gene5573	Lib_113358	129	0.0127363	TBX6	T-box transcription factor TBX6 isoform X3 [Sus scrofa]
gene5845	Lib_114788	129	0.0127363	ZNF213	zinc finger protein 213 [Sus scrofa]
gene1077	Lib_004064	128	0.0125259	PAK6	serine/threonine-protein kinase PAK 6 [Sus scrofa]
gene13010	Lib_015678	128	0.0125259	LOC106507685	-
gene13034	Lib_015807	128	0.0125259	LOC100155301	olfactory receptor 2M3-like [Sus scrofa]
gene14293	Lib_022287	128	0.0125259	LOC110261721	olfactory receptor 4F3/4F16/4F29-like [Sus scrofa]
gene15220	Lib_026978	128	0.0125259	LOC102163645	-
gene15494	Lib_028362	128	0.0125259	SPRY1	protein sprouty homolog 1 isoform X1 [Sus scrofa]
gene23667	Lib_069704	128	0.0125259	LOC102164652	-
gene26008	Lib_081681	128	0.0125259	NCOA5	nuclear receptor coactivator 5 isoform X4 [Sus scrofa]
gene2658	Lib_084654	128	0.0125259	CFL1	cofilin-1 [Sus scrofa]
gene27177	Lib_087638	128	0.0125259	BCOR	BCL-6 corepressor isoform X4 [Sus scrofa]
gene2835	Lib_093089	128	0.0125259	LOC110259248	-
gene28838	Lib_095190	128	0.0125259	AMN	protein amnionless isoform X3 [Sus scrofa]
gene29281	Lib_096822	128	0.0125259	LOC100154937	olfactory receptor 2M3-like [Sus scrofa]
gene29968	Lib_099143	128	0.0125259	LOC110259001	olfactory receptor 12-like [Sus scrofa]
gene3360	Lib_102205	128	0.0125259	PRSS38	serine protease 38 [Sus scrofa]
gene4259	Lib_106517	128	0.0125259	SCAMP4	secretory carrier-associated membrane protein 4 [Sus scrofa]
gene4679	Lib_108679	128	0.0125259	TMED7	transmembrane emp24 domain-containing protein 7 precursor [Sus scrofa]
gene548	Lib_112841	128	0.0125259	PDSS2	decaprenyl-diphosphate synthase subunit 2 isoform X2 [Sus scrofa]
gene5783	Lib_114451	128	0.0125259	SMIM22	small integral membrane protein 22 [Sus scrofa]
gene6071	Lib_115989	128	0.0125259	PROM2	prominin-2 isoform X2 [Sus scrofa]
gene1008	Lib_000436	127	0.0123156	UBR1	E3 ubiquitin-protein ligase UBR1 isoform X2 [Sus scrofa]
gene10438	Lib_002284	127	0.0123156	LOC106507566	-
gene10536	Lib_002803	127	0.0123156	C6H19orf12	protein C19orf12 homolog [Sus scrofa]
gene13604	Lib_018778	127	0.0123156	SLC29A1	equilibrative nucleoside transporter 1 isoform X4 [Sus scrofa]
gene13946	Lib_020516	127	0.0123156	SSTR1	somatostatin receptor type 1 isoform X1 [Sus scrofa]
gene14368	Lib_022640	127	0.0123156	FAM174B	membrane protein FAM174B isoform X1 [Sus scrofa]
gene15326	Lib_027527	127	0.0123156	LOC106504701	-
gene17547	Lib_038619	127	0.0123156	LOC102166515	-
gene20003	Lib_051338	127	0.0123156	TNFSF12	tumor necrosis factor ligand superfamily member 12 isoform X1 [Sus scrofa]
gene21624	Lib_059531	127	0.0123156	CD47	leukocyte surface antigen CD47 isoform X3 [Sus scrofa]
gene21691	Lib_059811	127	0.0123156	LOC100513311	olfactory receptor 5K3-like [Sus scrofa]
gene26378	Lib_083638	127	0.0123156	LOC110257565	-
gene26442	Lib_083959	127	0.0123156	SVOPL	putative transporter SVOPL isoform X3 [Sus scrofa]
gene28301	Lib_092876	127	0.0123156	TRNAA-CGC	-
gene29167	Lib_096319	127	0.0123156	LOC110258546	olfactory receptor 7E24-like [Sus scrofa]
gene29573	Lib_097753	127	0.0123156	LOC110258801	-
gene30146	Lib_099814	127	0.0123156	LOC100155823	olfactory receptor 4F3/4F16/4F29-like [Sus scrofa]
gene4184	Lib_106107	127	0.0123156	ANKRD24	-
gene4261	Lib_106532	127	0.0123156	LOC110259374	uncharacterized protein LOC110259374 [Sus scrofa]
gene8769	Lib_129778	127	0.0123156	LOC106510270	-
gene9263	Lib_132318	127	0.0123156	MIR9808	-
gene9615	Lib_134065	127	0.0123156	NOP2	probable 28S rRNA (cytosine(4447)-C(5))-methyltransferase isoform X1 [Sus scrofa]
gene10130	Lib_000706	126	0.0121052	LOC110261258	-
gene11362	Lib_007160	126	0.0121052	LOC100736698	olfactory receptor 10A7-like [Sus scrofa]
gene11762	Lib_009292	126	0.0121052	LOC102165262	-
gene12821	Lib_014734	126	0.0121052	LOC106504312	-
gene13481	Lib_018111	126	0.0121052	LOC110261512	-
gene13891	Lib_020227	126	0.0121052	LOC100156967	mitochondrial [Sus scrofa]
gene14483	Lib_023237	126	0.0121052	LOC100158115	acyl-coenzyme A thioesterase 4 [Sus scrofa]
gene14651	Lib_024098	126	0.0121052	LOC100157117	LOW QUALITY PROTEIN: kallistatin [Sus scrofa]
gene15445	Lib_028140	126	0.0121052	MGARP	protein MGARP [Sus scrofa]
gene16253	Lib_032064	126	0.0121052	LOC102162715	-
gene20173	Lib_052235	126	0.0121052	B9D1	-
gene20497	Lib_053888	126	0.0121052	CSPG5	chondroitin sulfate proteoglycan 5 isoform X2 [Sus scrofa]
gene23243	Lib_067542	126	0.0121052	LOC100151816	interferon-induced protein with tetratricopeptide repeats 5 [Sus scrofa]
gene26842	Lib_086013	126	0.0121052	LOC110257557	-
gene26852	Lib_086071	126	0.0121052	LOC110257590	-
gene27081	Lib_087251	126	0.0121052	LOC100737023	melanoma-associated antigen B18-like [Sus scrofa]
gene27438	Lib_088905	126	0.0121052	LOC110257711	-
gene29737	Lib_098366	126	0.0121052	LOC100522603	olfactory receptor 8K3-like [Sus scrofa]
gene3048	Lib_100693	126	0.0121052	NUP160	-
gene3122	Lib_101080	126	0.0121052	LRRC4C	leucine-rich repeat-containing protein 4C [Sus scrofa]
gene3254	Lib_101745	126	0.0121052	SAA2	LOW QUALITY PROTEIN: serum amyloid A-2 protein [Sus scrofa]
gene3722	Lib_103912	126	0.0121052	SLC1A6	excitatory amino acid transporter 4 [Sus scrofa]
gene3938	Lib_104879	126	0.0121052	LOC100521772	olfactory receptor 18-like [Sus scrofa]
gene4197	Lib_106170	126	0.0121052	LOC106509459	-
gene4429	Lib_107420	126	0.0121052	SIMC1	-
gene5253	Lib_111654	126	0.0121052	ZKSCAN5	zinc finger protein with KRAB and SCAN domains 5 isoform X6 [Sus scrofa]
gene5777	Lib_114413	126	0.0121052	NAGPA	N-acetylglucosamine-1-phosphodiester alpha-N-acetylglucosaminidase isoform X4 [Sus scrofa]
gene6038	Lib_115822	126	0.0121052	MIRLET7D	-
gene6677	Lib_118981	126	0.0121052	TOGARAM2	-
gene7442	Lib_122834	126	0.0121052	LACTB2	endoribonuclease LACTB2 [Sus scrofa]
gene8452	Lib_128111	126	0.0121052	LOC106507463	-
gene9616	Lib_134074	126	0.0121052	IFFO1	intermediate filament family orphan 1 isoform X4 [Sus scrofa]
gene11669	Lib_008799	125	0.0118949	CASP9	caspase-9 isoform X2 [Sus scrofa]
gene12160	Lib_011396	125	0.0118949	ENOSF1	mitochondrial enolase superfamily member 1 isoform X4 [Sus scrofa]
gene13244	Lib_016866	125	0.0118949	LOC102164321	-
gene13249	Lib_016893	125	0.0118949	DPCR1	diffuse panbronchiolitis critical region protein 1 [Sus scrofa]
gene13564	Lib_018553	125	0.0118949	GNMT	glycine N-methyltransferase [Sus scrofa]
gene16101	Lib_031350	125	0.0118949	LOC100513166	olfactory receptor 51T1 [Sus scrofa]
gene16648	Lib_034017	125	0.0118949	POU2F3	transcription factor 3 isoform X3 [Sus scrofa]
gene16946	Lib_035549	125	0.0118949	LOC110255471	-
gene17996	Lib_040886	125	0.0118949	FRMD4A	FERM domain-containing protein 4A isoform X12 [Sus scrofa]
gene19376	Lib_048088	125	0.0118949	FBXO47	-
gene19738	Lib_049971	125	0.0118949	LOC102158363	-
gene20695	Lib_054896	125	0.0118949	ABHD6	monoacylglycerol lipase ABHD6 isoform X2 [Sus scrofa]
gene21165	Lib_057281	125	0.0118949	C13H3orf80	uncharacterized membrane protein C3orf80 homolog [Sus scrofa]
gene25988	Lib_081561	125	0.0118949	SPINT4	kunitz-type protease inhibitor 4 isoform X2 [Sus scrofa]
gene4874	Lib_109668	125	0.0118949	LOC100517462	LOW QUALITY PROTEIN: neuropeptide Y receptor type 6-like [Sus scrofa]
gene6440	Lib_117902	125	0.0118949	MIR9811	-
gene7186	Lib_121587	125	0.0118949	NUDCD1	nudC domain-containing protein 1 isoform X2 [Sus scrofa]
gene7364	Lib_122436	125	0.0118949	LOC100152714	carbonic anhydrase 13 isoform X2 [Sus scrofa]
gene964	Lib_134196	125	0.0118949	SHF	-
gene10174	Lib_000927	124	0.0116845	LOC110261267	-
gene11609	Lib_008486	124	0.0116845	TARDBP	TAR DNA-binding protein 43 [Sus scrofa]
gene14292	Lib_022286	124	0.0116845	LOC100513553	LOW QUALITY PROTEIN: olfactory receptor 4F3/4F16/4F29-like [Sus scrofa]
gene15638	Lib_029062	124	0.0116845	CISD2	CDGSH iron-sulfur domain-containing protein 2 [Sus scrofa]
gene1654	Lib_033455	124	0.0116845	SLC24A2	sodium/potassium/calcium exchanger 2 isoform X4 [Sus scrofa]
gene17659	Lib_039191	124	0.0116845	COQ8A	mitochondrial [Sus scrofa]
gene17714	Lib_039484	124	0.0116845	LOC110255651	-
gene18856	Lib_045305	124	0.0116845	CBX2	chromobox protein homolog 2 isoform X2 [Sus scrofa]
gene1890	Lib_045545	124	0.0116845	GNE	bifunctional UDP-N-acetylglucosamine 2-epimerase/N-acetylmannosamine kinase isoform X3 [Sus scrofa]
gene21937	Lib_060848	124	0.0116845	CLDN14	claudin-14 isoform X1 [Sus scrofa]
gene22898	Lib_065790	124	0.0116845	MRLN	myoregulin isoform X1 [Sus scrofa]
gene23011	Lib_066349	124	0.0116845	SPOCK2	testican-2 [Sus scrofa]
gene23293	Lib_067776	124	0.0116845	CYP2C36	cytochrome P450 2C42 [Sus scrofa]
gene23912	Lib_070935	124	0.0116845	LOC110257101	-
gene2621	Lib_082745	124	0.0116845	DPP3	dipeptidyl peptidase 3 isoform X3 [Sus scrofa]
gene26999	Lib_086831	124	0.0116845	ZRSR2	U2 small nuclear ribonucleoprotein auxiliary factor 35 kDa subunit-related protein 2 [Sus scrofa]
gene27896	Lib_091022	124	0.0116845	LOC110257774	-
gene28045	Lib_091762	124	0.0116845	UBL4A	ubiquitin-like protein 4A isoform X2 [Sus scrofa]
gene28539	Lib_093967	124	0.0116845	LOC110258163	-
gene3447	Lib_102574	124	0.0116845	LOC100518655	olfactory receptor 14C36-like [Sus scrofa]
gene4057	Lib_105441	124	0.0116845	LOC110259349	-
gene4649	Lib_108537	124	0.0116845	CAMK4	calcium/calmodulin-dependent protein kinase type IV isoform X3 [Sus scrofa]
gene4794	Lib_109246	124	0.0116845	SLC22A5	solute carrier family 22 member 5 isoform X13 [Sus scrofa]
gene92	Lib_132009	124	0.0116845	RSPH3	-
gene10157	Lib_000838	123	0.0114742	LOC106510467	-
gene10903	Lib_004768	123	0.0114742	CKM	creatine kinase M-type isoform X1 [Sus scrofa]
gene10937	Lib_004946	123	0.0114742	MIR769	-
gene1378	Lib_019691	123	0.0114742	LOC110262077	-
gene13831	Lib_019941	123	0.0114742	WDR93	WD repeat-containing protein 93 isoform X3 [Sus scrofa]
gene15582	Lib_028767	123	0.0114742	ENPEP	glutamyl aminopeptidase [Sus scrofa]
gene16159	Lib_031607	123	0.0114742	LOC106510706	-
gene16545	Lib_033484	123	0.0114742	LOC106504875	-
gene16876	Lib_035189	123	0.0114742	PPP1R15B	protein phosphatase 1 regulatory subunit 15B isoform X2 [Sus scrofa]
gene17660	Lib_039201	123	0.0114742	CDC42BPA	serine/threonine-protein kinase MRCK alpha isoform X20 [Sus scrofa]
gene18632	Lib_044132	123	0.0114742	LOC102159417	-
gene23141	Lib_067040	123	0.0114742	GDF10	growth/differentiation factor 10 [Sus scrofa]
gene23440	Lib_068499	123	0.0114742	SFXN2	sideroflexin-2 isoform X6 [Sus scrofa]
gene25054	Lib_076700	123	0.0114742	DDX4	probable ATP-dependent RNA helicase DDX4 isoform X5 [Sus scrofa]
gene26137	Lib_082345	123	0.0114742	PMEPA1	protein TMEPAI isoform X2 [Sus scrofa]
gene27909	Lib_091091	123	0.0114742	F9	coagulation factor IX isoform X1 [Sus scrofa]
gene28232	Lib_092565	123	0.0114742	LOC100157322	olfactory receptor 2G6-like [Sus scrofa]
gene28526	Lib_093924	123	0.0114742	LOC110258153	olfactory receptor 4C45-like [Sus scrofa]
gene29299	Lib_096880	123	0.0114742	LOC102164761	-
gene29373	Lib_097119	123	0.0114742	LOC110258666	-
gene29625	Lib_097996	123	0.0114742	LOC110258845	-
gene3291	Lib_101943	123	0.0114742	RRAS2	ras-related protein R-Ras2 isoform X5 [Sus scrofa]
gene3615	Lib_103337	123	0.0114742	LOC100736865	mucin-5AC-like isoform X2 [Sus scrofa]
gene3801	Lib_104241	123	0.0114742	PKN1	serine/threonine-protein kinase N1 isoform X2 [Sus scrofa]
gene4196	Lib_106163	123	0.0114742	ATCAY	caytaxin [Sus scrofa]
gene7384	Lib_122544	123	0.0114742	ZNF704	zinc finger protein 704 [Sus scrofa]
gene7987	Lib_125643	123	0.0114742	SNAPIN	SNARE-associated protein Snapin isoform X1 [Sus scrofa]
gene817	Lib_126661	123	0.0114742	RPS27L	40S ribosomal protein S27-like [Sus scrofa]
gene8687	Lib_129340	123	0.0114742	CCDC134	-
gene8742	Lib_129638	123	0.0114742	LOC110260642	-
gene8898	Lib_130460	123	0.0114742	SMARCD1	SWI/SNF-related matrix-associated actin-dependent regulator of chromatin subfamily D member 1 isoform X1 [Sus scrofa]
gene10049	Lib_000275	122	0.0112638	LOC110260879	-
gene11145	Lib_006084	122	0.0112638	PRKCG	protein kinase C gamma type isoform X5 [Sus scrofa]
gene12471	Lib_012886	122	0.0112638	PLPP3	phospholipid phosphatase 3 isoform X2 [Sus scrofa]
gene17615	Lib_038962	122	0.0112638	WDR64	-
gene19830	Lib_050448	122	0.0112638	LOC110256076	-
gene20966	Lib_056310	122	0.0112638	SLC35G2	solute carrier family 35 member G2 [Sus scrofa]
gene22846	Lib_065517	122	0.0112638	SPRTN	sprT-like domain-containing protein Spartan [Sus scrofa]
gene23557	Lib_069113	122	0.0112638	LOC110256768	-
gene24269	Lib_072747	122	0.0112638	MIR10B	-
gene24634	Lib_074599	122	0.0112638	LOC106507223	-
gene2538	Lib_078383	122	0.0112638	FGF4	fibroblast growth factor 4 [Sus scrofa]
gene26711	Lib_085336	122	0.0112638	MTURN	-
gene27946	Lib_091258	122	0.0112638	LOC110257799	-
gene3271	Lib_101842	122	0.0112638	PLEKHA7	pleckstrin homology domain-containing family A member 7 isoform X15 [Sus scrofa]
gene3384	Lib_102304	122	0.0112638	LOC110259578	olfactory receptor 2L2-like [Sus scrofa]
gene4678	Lib_108671	122	0.0112638	TICAM2	TIR domain-containing adapter molecule 2 isoform X1 [Sus scrofa]
gene4723	Lib_108901	122	0.0112638	CEP120	centrosomal protein of 120 kDa [Sus scrofa]
gene4897	Lib_109786	122	0.0112638	ETF1	eukaryotic peptide chain release factor subunit 1 isoform X2 [Sus scrofa]
gene12415	Lib_012623	121	0.0110535	CACHD1	LOW QUALITY PROTEIN: VWFA and cache domain-containing protein 1 [Sus scrofa]
gene14346	Lib_022530	121	0.0110535	LOC100518318	transmembrane and coiled-coil domain-containing protein 5B-like [Sus scrofa]
gene14354	Lib_022576	121	0.0110535	LOC106507726	-
gene16444	Lib_032977	121	0.0110535	TMEM123	porimin [Sus scrofa]
gene17336	Lib_037520	121	0.0110535	TEX35	-
gene17694	Lib_039381	121	0.0110535	TLR5	toll-like receptor 5 [Sus scrofa]
gene1875	Lib_044741	121	0.0110535	HRCT1	-
gene19161	Lib_046923	121	0.0110535	HEXIM2	protein HEXIM2 [Sus scrofa]
gene23215	Lib_067393	121	0.0110535	ASAH2	neutral ceramidase [Sus scrofa]
gene24104	Lib_071934	121	0.0110535	LOC110257064	-
gene2425	Lib_072652	121	0.0110535	SCGB1C1	-
gene24898	Lib_075904	121	0.0110535	TARS	cytoplasmic [Sus scrofa]
gene25360	Lib_078288	121	0.0110535	LOC110257274	-
gene26656	Lib_085042	121	0.0110535	LOC100521938	probable G-protein coupled receptor 141 [Sus scrofa]
gene26686	Lib_085209	121	0.0110535	AVL9	late secretory pathway protein AVL9 homolog isoform X2 [Sus scrofa]
gene2685	Lib_086055	121	0.0110535	CAPN1	calpain-1 catalytic subunit isoform X1 [Sus scrofa]
gene27042	Lib_087057	121	0.0110535	LOC110257765	-
gene28550	Lib_094035	121	0.0110535	LOC110258165	klotho-like [Sus scrofa]
gene2858	Lib_094133	121	0.0110535	TMEM109	transmembrane protein 109 [Sus scrofa]
gene29687	Lib_098191	121	0.0110535	LOC110258863	olfactory receptor 6C6-like [Sus scrofa]
gene29810	Lib_098641	121	0.0110535	LOC110258926	LOW QUALITY PROTEIN: PI-PLC X domain-containing protein 1-like [Sus scrofa]
gene4872	Lib_109656	121	0.0110535	MIR874	-
gene6954	Lib_120419	121	0.0110535	GPAA1	glycosylphosphatidylinositol anchor attachment 1 protein [Sus scrofa]
gene6974	Lib_120523	121	0.0110535	PYCR3	pyrroline-5-carboxylate reductase 3 [Sus scrofa]
gene7665	Lib_123972	121	0.0110535	LOC110260305	-
gene7856	Lib_124957	121	0.0110535	LOC110260317	-
gene8148	Lib_126540	121	0.0110535	CD160	LOW QUALITY PROTEIN: CD160 antigen [Sus scrofa]
gene9964	Lib_135859	121	0.0110535	LOC110260801	-
gene10307	Lib_001614	120	0.0108431	PLLP	plasmolipin [Sus scrofa]
gene11623	Lib_008569	120	0.0108431	MAD2L2	mitotic spindle assembly checkpoint protein MAD2B [Sus scrofa]
gene12922	Lib_015245	120	0.0108431	LOC110261654	-
gene13608	Lib_018798	120	0.0108431	TMEM151B	transmembrane protein 151B [Sus scrofa]
gene13913	Lib_020349	120	0.0108431	STRA6	stimulated by retinoic acid gene 6 protein homolog [Sus scrofa]
gene14380	Lib_022703	120	0.0108431	MTHFD1	cytoplasmic isoform X2 [Sus scrofa]
gene155	Lib_028385	120	0.0108431	LOC110256937	-
gene17758	Lib_039703	120	0.0108431	TIMM17A	mitochondrial import inner membrane translocase subunit Tim17-A [Sus scrofa]
gene19762	Lib_050103	120	0.0108431	CRYBA1	-
gene19882	Lib_050672	120	0.0108431	TRPV3	transient receptor potential cation channel subfamily V member 3 isoform X2 [Sus scrofa]
gene20556	Lib_054188	120	0.0108431	AMT	mitochondrial isoform X1 [Sus scrofa]
gene21780	Lib_060158	120	0.0108431	LOC110256461	-
gene23407	Lib_068319	120	0.0108431	LOC110256659	-
gene24801	Lib_075423	120	0.0108431	LOC102160973	-
gene25194	Lib_077420	120	0.0108431	RPL26L1	60S ribosomal protein L26-like 1 [Sus scrofa]
gene26054	Lib_081913	120	0.0108431	KCNB1	potassium voltage-gated channel subfamily B member 1 isoform X1 [Sus scrofa]
gene26522	Lib_084358	120	0.0108431	ZC3HC1	nuclear-interacting partner of ALK isoform X2 [Sus scrofa]
gene27473	Lib_089077	120	0.0108431	KIAA2022	-
gene4373	Lib_107131	120	0.0108431	PROP1	homeobox protein prophet of Pit-1 isoform X1 [Sus scrofa]
gene5011	Lib_110397	120	0.0108431	SPRY4	protein sprouty homolog 4 [Sus scrofa]
gene6858	Lib_119913	120	0.0108431	CYS1	-
gene10369	Lib_001913	119	0.0106328	CMTM2	CKLF-like MARVEL transmembrane domain-containing protein 2 isoform X2 [Sus scrofa]
gene10870	Lib_004588	119	0.0106328	LOC100627471	carcinoembryonic antigen-related cell adhesion molecule 20 isoform X10 [Sus scrofa]
gene11220	Lib_006442	119	0.0106328	LOC110255260	zinc finger protein 649-like [Sus scrofa]
gene11693	Lib_008929	119	0.0106328	NECAP2	adaptin ear-binding coat-associated protein 2 isoform X1 [Sus scrofa]
gene12459	Lib_012821	119	0.0106328	LOC102165506	-
gene13281	Lib_017068	119	0.0106328	GPANK1	G patch domain and ankyrin repeat-containing protein 1 isoform X1 [Sus scrofa]
gene14597	Lib_023808	119	0.0106328	TDP1	tyrosyl-DNA phosphodiesterase 1 isoform X4 [Sus scrofa]
gene16581	Lib_033666	119	0.0106328	FXYD2	sodium/potassium-transporting ATPase subunit gamma isoform X2 [Sus scrofa]
gene16742	Lib_034500	119	0.0106328	LOC110262289	olfactory receptor 143-like [Sus scrofa]
gene16747	Lib_034527	119	0.0106328	LOC100523744	olfactory receptor 8B4-like [Sus scrofa]
gene1691	Lib_035362	119	0.0106328	NFIB	nuclear factor 1 B-type isoform X10 [Sus scrofa]
gene17333	Lib_037507	119	0.0106328	LOC106505010	LOW QUALITY PROTEIN: quinone oxidoreductase-like protein 2 [Sus scrofa]
gene18670	Lib_044321	119	0.0106328	BIVM	-
gene25755	Lib_080342	119	0.0106328	DEFB125	beta-defensin 125 precursor [Sus scrofa]
gene2674	Lib_085488	119	0.0106328	LTBP3	latent-transforming growth factor beta-binding protein 3 isoform X3 [Sus scrofa]
gene27831	Lib_090694	119	0.0106328	FRMD7	FERM domain-containing protein 7 isoform X3 [Sus scrofa]
gene27981	Lib_091430	119	0.0106328	MAGEA10	melanoma-associated antigen 10 [Sus scrofa]
gene2823	Lib_092563	119	0.0106328	DAGLA	LOW QUALITY PROTEIN: sn1-specific diacylglycerol lipase alpha [Sus scrofa]
gene28526	Lib_093925	119	0.0106328	LOC110258153	olfactory receptor 4C45-like [Sus scrofa]
gene3162	Lib_101286	119	0.0106328	LOC102168148	-
gene3554	Lib_103013	119	0.0106328	LOC110259614	olfactory receptor 56-like [Sus scrofa]
gene4163	Lib_105990	119	0.0106328	DPP9	dipeptidyl peptidase 9 isoform X2 [Sus scrofa]
gene4619	Lib_108389	119	0.0106328	SLCO4C1	solute carrier organic anion transporter family member 4C1 [Sus scrofa]
gene6948	Lib_120387	119	0.0106328	MROH1	-
gene951	Lib_133517	119	0.0106328	SQOR	mitochondrial isoform X1 [Sus scrofa]
gene10160	Lib_000860	118	0.0104224	WWOX	WW domain-containing oxidoreductase isoform X9 [Sus scrofa]
gene10165	Lib_000884	118	0.0104224	NUDT7	peroxisomal coenzyme A diphosphatase NUDT7 isoform X3 [Sus scrofa]
gene11743	Lib_009192	118	0.0104224	PINK1	mitochondrial [Sus scrofa]
gene12648	Lib_013801	118	0.0104224	KLF17	Krueppel-like factor 17 [Sus scrofa]
gene1348	Lib_018102	118	0.0104224	LOC110261987	-
gene13850	Lib_020034	118	0.0104224	LOC110261561	-
gene14892	Lib_025390	118	0.0104224	PACRGL	-
gene17670	Lib_039257	118	0.0104224	SDCCAG8	serologically defined colon cancer antigen 8 isoform X13 [Sus scrofa]
gene17863	Lib_040235	118	0.0104224	LOC110255674	-
gene18158	Lib_041728	118	0.0104224	LOC733635	putative aldo-keto reductase family 1 member C2 [Sus scrofa]
gene18296	Lib_042456	118	0.0104224	ALOX5AP	arachidonate 5-lipoxygenase-activating protein isoform X2 [Sus scrofa]
gene19591	Lib_049210	118	0.0104224	C12H17orf82	-
gene2103	Lib_056625	118	0.0104224	LOC110256902	-
gene22729	Lib_064919	118	0.0104224	SERPIND1	heparin cofactor 2 [Sus scrofa]
gene23603	Lib_069363	118	0.0104224	AWN	-
gene24520	Lib_074018	118	0.0104224	SPAG16	-
gene264	Lib_083754	118	0.0104224	TBPL1	TATA box-binding protein-like protein 1 [Sus scrofa]
gene26848	Lib_086045	118	0.0104224	MRPL32	mitochondrial isoform X1 [Sus scrofa]
gene29776	Lib_098486	118	0.0104224	LOC110258894	olfactory receptor 9G4-like [Sus scrofa]
gene399	Lib_105093	118	0.0104224	LOC106508869	-
gene603	Lib_115795	118	0.0104224	TRAF3IP2	adapter protein CIKS isoform X4 [Sus scrofa]
gene7972	Lib_125569	118	0.0104224	NUP210L	nuclear pore membrane glycoprotein 210-like [Sus scrofa]
gene9133	Lib_131670	118	0.0104224	MYL6	myosin light polypeptide 6 isoform X2 [Sus scrofa]
gene9428	Lib_133139	118	0.0104224	AEBP2	zinc finger protein AEBP2 isoform X2 [Sus scrofa]
gene9984	Lib_135962	118	0.0104224	ALX1	ALX homeobox protein 1 [Sus scrofa]
gene1114	Lib_006051	117	0.0102121	GJD2	gap junction delta-2 protein isoform X4 [Sus scrofa]
gene1194	Lib_010227	117	0.0102121	LOC102157619	-
gene12853	Lib_014891	117	0.0102121	HIVEP1	zinc finger protein 40 isoform X2 [Sus scrofa]
gene15814	Lib_029964	117	0.0102121	NAA11	N-alpha-acetyltransferase 11 [Sus scrofa]
gene16492	Lib_033200	117	0.0102121	C9H11orf87	uncharacterized protein C11orf87 homolog [Sus scrofa]
gene16761	Lib_034600	117	0.0102121	ESAM	endothelial cell-selective adhesion molecule [Sus scrofa]
gene16805	Lib_034847	117	0.0102121	KCNJ5	G protein-activated inward rectifier potassium channel 4 [Sus scrofa]
gene17023	Lib_035943	117	0.0102121	LOC102161092	-
gene18154	Lib_041709	117	0.0102121	UCN3	LOW QUALITY PROTEIN: urocortin-3 [Sus scrofa]
gene18155	Lib_041717	117	0.0102121	AKR1CL1	member C-like 1 isoform X1 [Sus scrofa]
gene18358	Lib_042801	117	0.0102121	LOC100625564	5-trisphosphate 3-phosphatase TPTE2 [Sus scrofa]
gene18737	Lib_044669	117	0.0102121	LOC106504755	-
gene19063	Lib_046419	117	0.0102121	HELZ	probable helicase with zinc finger domain isoform X5 [Sus scrofa]
gene20628	Lib_054564	117	0.0102121	DUSP7	dual specificity protein phosphatase 7 [Sus scrofa]
gene21633	Lib_059578	117	0.0102121	LOC100519871	mitochondrial-like [Sus scrofa]
gene22187	Lib_062122	117	0.0102121	SCARA5	LOW QUALITY PROTEIN: scavenger receptor class A member 5 [Sus scrofa]
gene23833	Lib_070541	117	0.0102121	DDX18	ATP-dependent RNA helicase DDX18 [Sus scrofa]
gene25601	Lib_079522	117	0.0102121	PET117	mitochondrial [Sus scrofa]
gene25750	Lib_080320	117	0.0102121	C17H20orf96	-
gene27758	Lib_090337	117	0.0102121	LOC106507023	-
gene3038	Lib_100638	117	0.0102121	LOC110259272	olfactory receptor 4B1-like [Sus scrofa]
gene5021	Lib_110451	117	0.0102121	LOC110259671	-
gene5397	Lib_112408	117	0.0102121	YWHAG	14-3-3 protein gamma [Sus scrofa]
gene5746	Lib_114260	117	0.0102121	CIITA	MHC class II transactivator isoform X11 [Sus scrofa]
gene6351	Lib_117455	117	0.0102121	TGFA	protransforming growth factor alpha isoform X1 [Sus scrofa]
gene698	Lib_120552	117	0.0102121	LOC110259458	olfactory receptor 4C46-like [Sus scrofa]
gene8327	Lib_127470	117	0.0102121	ALX3	homeobox protein aristaless-like 3 [Sus scrofa]
gene9376	Lib_132871	117	0.0102121	ARNTL2	aryl hydrocarbon receptor nuclear translocator-like protein 2 isoform X8 [Sus scrofa]
gene12613	Lib_013627	116	0.0100017	CCDC17	-
gene12787	Lib_014539	116	0.0100017	LOC106507192	-
gene13496	Lib_018187	116	0.0100017	LOC110261680	-
gene14737	Lib_024564	116	0.0100017	FGFRL1	fibroblast growth factor receptor-like 1 isoform X4 [Sus scrofa]
gene1598	Lib_030785	116	0.0100017	LOC100153325	interferon alpha-2 precursor [Sus scrofa]
gene16834	Lib_034999	116	0.0100017	JAM3	junctional adhesion molecule C isoform X2 [Sus scrofa]
gene17990	Lib_040857	116	0.0100017	DCLRE1C	protein artemis isoform X3 [Sus scrofa]
gene18451	Lib_043289	116	0.0100017	LOC102159419	-
gene19136	Lib_046807	116	0.0100017	CRHR1	corticotropin-releasing factor receptor 1 isoform X1 [Sus scrofa]
gene22112	Lib_061736	116	0.0100017	FGF17	fibroblast growth factor 17 [Sus scrofa]
gene22471	Lib_063554	116	0.0100017	SDS	L-serine dehydratase/L-threonine deaminase [Sus scrofa]
gene23592	Lib_069302	116	0.0100017	LOC110256797	-
gene24813	Lib_075492	116	0.0100017	CROCC2	-
gene25742	Lib_080275	116	0.0100017	CSNK2A1	casein kinase II subunit alpha [Sus scrofa]
gene26355	Lib_083519	116	0.0100017	TRPV6	transient receptor potential cation channel subfamily V member 6 [Sus scrofa]
gene26935	Lib_086512	116	0.0100017	LOC110257727	-
gene27021	Lib_086953	116	0.0100017	RAI2	-
gene27804	Lib_090546	116	0.0100017	SASH3	SAM and SH3 domain-containing protein 3 [Sus scrofa]
gene29362	Lib_097075	116	0.0100017	LOC110258657	partial [Sus scrofa]
gene5503	Lib_112979	116	0.0100017	LOC100522011	apoptosis-associated speck-like protein containing a CARD [Sus scrofa]
gene558	Lib_113394	116	0.0100017	SNX3	sorting nexin-3 isoform X2 [Sus scrofa]
gene683	Lib_119777	116	0.0100017	CD109	CD109 antigen isoform X2 [Sus scrofa]
gene8745	Lib_129650	116	0.0100017	CBX7	chromobox protein homolog 7 isoform X3 [Sus scrofa]
gene8848	Lib_130203	116	0.0100017	CKAP4	cytoskeleton-associated protein 4 [Sus scrofa]
gene9120	Lib_131598	116	0.0100017	RAB5B	ras-related protein Rab-5B [Sus scrofa]
gene9641	Lib_134205	116	0.0100017	LOC106507533	-
gene11583	Lib_008341	115	0.00979139	GPR157	G-protein coupled receptor 157 [Sus scrofa]
gene11853	Lib_009779	115	0.00979139	KDF1	keratinocyte differentiation factor 1 [Sus scrofa]
gene12049	Lib_010814	115	0.00979139	LOC110261393	-
gene12145	Lib_011334	115	0.00979139	MYOM1	myomesin-1 isoform X1 [Sus scrofa]
gene12210	Lib_011642	115	0.00979139	TAF4B	transcription initiation factor TFIID subunit 4B [Sus scrofa]
gene13996	Lib_020768	115	0.00979139	LOC102164814	-
gene14159	Lib_021598	115	0.00979139	LOC102167140	-
gene14234	Lib_022007	115	0.00979139	TRNAL-UAG	-
gene15268	Lib_027217	115	0.00979139	LOC100520317	mitochondrial inner membrane protein COX18 isoform X7 [Sus scrofa]
gene1534	Lib_027586	115	0.00979139	LOC106509125	-
gene15572	Lib_028708	115	0.00979139	TIFA	TRAF-interacting protein with FHA domain-containing protein A [Sus scrofa]
gene16130	Lib_031498	115	0.00979139	LOC100517176	olfactory receptor 52K1-like [Sus scrofa]
gene162	Lib_031794	115	0.00979139	ULBP1	-
gene18007	Lib_040957	115	0.00979139	LOC110255693	-
gene18389	Lib_042963	115	0.00979139	LOC102165785	-
gene22189	Lib_062133	115	0.00979139	NUGGC	-
gene23158	Lib_067125	115	0.00979139	CHAT	choline O-acetyltransferase [Sus scrofa]
gene23975	Lib_071265	115	0.00979139	ACSL1	long-chain-fatty-acid--CoA ligase 1 isoform X2 [Sus scrofa]
gene25360	Lib_078285	115	0.00979139	LOC110257274	-
gene25493	Lib_078968	115	0.00979139	SFRP1	secreted frizzled-related protein 1 [Sus scrofa]
gene25557	Lib_079295	115	0.00979139	PLCB1	5-bisphosphate phosphodiesterase beta-1 isoform X3 [Sus scrofa]
gene25747	Lib_080303	115	0.00979139	NRSN2	neurensin-2 [Sus scrofa]
gene26136	Lib_082339	115	0.00979139	ZBP1	Z-DNA-binding protein 1 [Sus scrofa]
gene2776	Lib_090343	115	0.00979139	LOC100627892	-
gene3769	Lib_104104	115	0.00979139	LOC100516957	adhesion G protein-coupled receptor E2-like isoform X31 [Sus scrofa]
gene3977	Lib_105026	115	0.00979139	MIR9801	-
gene5012	Lib_110404	115	0.00979139	FGF1	fibroblast growth factor 1 [Sus scrofa]
gene5059	Lib_110637	115	0.00979139	ADRB2	beta-2 adrenergic receptor isoform X1 [Sus scrofa]
gene5784	Lib_114454	115	0.00979139	SEPT12	septin-12 isoform X1 [Sus scrofa]
gene6596	Lib_118620	115	0.00979139	MORN2	-
gene662	Lib_118725	115	0.00979139	SH3BGRL2	SH3 domain-binding glutamic acid-rich-like protein 2 isoform X2 [Sus scrofa]
gene10186	Lib_000990	114	0.00958104	BCAR1	breast cancer anti-estrogen resistance protein 1 isoform X4 [Sus scrofa]
gene10267	Lib_001406	114	0.00958104	CYB5B	cytochrome b5 type B [Sus scrofa]
gene10326	Lib_001711	114	0.00958104	KIFC3	kinesin-like protein KIFC3 isoform X9 [Sus scrofa]
gene10666	Lib_003496	114	0.00958104	LOC110261281	-
gene10987	Lib_005211	114	0.00958104	LOC100622750	-
gene11233	Lib_006511	114	0.00958104	LOC100515209	LOW QUALITY PROTEIN: sialic acid-binding Ig-like lectin 13 [Sus scrofa]
gene13097	Lib_016130	114	0.00958104	MIR7857	-
gene14372	Lib_022666	114	0.00958104	SLCO3A1	solute carrier organic anion transporter family member 3A1 isoform X3 [Sus scrofa]
gene14428	Lib_022945	114	0.00958104	LOC110261622	-
gene15938	Lib_030583	114	0.00958104	LOC100521636	olfactory receptor 52E5-like [Sus scrofa]
gene1600	Lib_030884	114	0.00958104	IFN-ALPHA-1	interferon-alpha-1 precursor [Sus scrofa]
gene16810	Lib_034875	114	0.00958104	LOC100516455	-
gene17080	Lib_036223	114	0.00958104	PRPS1L1	ribose-phosphate pyrophosphokinase 3 [Sus scrofa]
gene17183	Lib_036752	114	0.00958104	ARMC10	armadillo repeat-containing protein 10 [Sus scrofa]
gene17405	Lib_037899	114	0.00958104	FAM129A	-
gene175	Lib_038366	114	0.00958104	UST	uronyl 2-sulfotransferase isoform X4 [Sus scrofa]
gene1815	Lib_041686	114	0.00958104	GNAQ	guanine nucleotide-binding protein G(q) subunit alpha [Sus scrofa]
gene18160	Lib_041747	114	0.00958104	AKR1E2	5-anhydro-D-fructose reductase isoform X1 [Sus scrofa]
gene18932	Lib_045721	114	0.00958104	TEN1	CST complex subunit TEN1 isoform X2 [Sus scrofa]
gene19190	Lib_047083	114	0.00958104	TMUB2	transmembrane and ubiquitin-like domain-containing protein 2 isoform X2 [Sus scrofa]
gene19695	Lib_049751	114	0.00958104	UTP6	U3 small nucleolar RNA-associated protein 6 homolog [Sus scrofa]
gene19909	Lib_050823	114	0.00958104	LOC110256096	-
gene20943	Lib_056190	114	0.00958104	LOC110256300	-
gene22236	Lib_062365	114	0.00958104	LOC110256873	-
gene23182	Lib_067229	114	0.00958104	LOC110256705	-
gene24629	Lib_074569	114	0.00958104	AP1S3	AP-1 complex subunit sigma-3 isoform X3 [Sus scrofa]
gene24953	Lib_076194	114	0.00958104	DAB2	-
gene25230	Lib_077622	114	0.00958104	KCNMB1	calcium-activated potassium channel subunit beta-1 [Sus scrofa]
gene2604	Lib_081849	114	0.00958104	LOC100514211	-
gene26804	Lib_085813	114	0.00958104	LOC106506851	-
gene26994	Lib_086808	114	0.00958104	LOC100621626	mitochondrial isoform X3 [Sus scrofa]
gene30213	Lib_100056	114	0.00958104	MIR9844	-
gene4446	Lib_107498	114	0.00958104	ANKRA2	ankyrin repeat family A protein 2 [Sus scrofa]
gene5017	Lib_110422	114	0.00958104	LOC110259145	uncharacterized protein LOC110259145 [Sus scrofa]
gene5700	Lib_114026	114	0.00958104	TRNAM-CAU	-
gene6332	Lib_117363	114	0.00958104	EMX1	homeobox protein EMX1 [Sus scrofa]
gene1024	Lib_001262	113	0.00937069	PLA2G4F	cytosolic phospholipase A2 zeta [Sus scrofa]
gene10481	Lib_002514	113	0.00937069	TOX3	TOX high mobility group box family member 3 isoform X4 [Sus scrofa]
gene10597	Lib_003119	113	0.00937069	FXYD3	FXYD domain-containing ion transport regulator 3 isoform X2 [Sus scrofa]
gene10913	Lib_004817	113	0.00937069	LOC110261012	-
gene12463	Lib_012844	113	0.00937069	OMA1	mitochondrial isoform X2 [Sus scrofa]
gene12522	Lib_013146	113	0.00937069	SLC1A7	excitatory amino acid transporter 5 isoform X2 [Sus scrofa]
gene13346	Lib_017411	113	0.00937069	LOC100155975	-
gene13353	Lib_017441	113	0.00937069	PSMB8	proteasome subunit beta type-8 [Sus scrofa]
gene1358	Lib_018635	113	0.00937069	NR2E3	photoreceptor-specific nuclear receptor [Sus scrofa]
gene1379	Lib_019743	113	0.00937069	LRFN5	leucine-rich repeat and fibronectin type-III domain-containing protein 5 isoform X5 [Sus scrofa]
gene13945	Lib_020513	113	0.00937069	LOC110261569	-
gene14210	Lib_021880	113	0.00937069	NDRG2	protein NDRG2 isoform X4 [Sus scrofa]
gene15146	Lib_026614	113	0.00937069	LOC100523077	LOW QUALITY PROTEIN: polyprenol reductase [Sus scrofa]
gene15437	Lib_028096	113	0.00937069	MGST2	microsomal glutathione S-transferase 2 [Sus scrofa]
gene16075	Lib_031228	113	0.00937069	LOC100522746	olfactory receptor 52B2-like [Sus scrofa]
gene17034	Lib_036001	113	0.00937069	ICA1	islet cell autoantigen 1 isoform X4 [Sus scrofa]
gene17818	Lib_040002	113	0.00937069	ISCA1	mitochondrial isoform X2 [Sus scrofa]
gene18270	Lib_042313	113	0.00937069	PDX1	pancreas/duodenum homeobox protein 1 [Sus scrofa]
gene18924	Lib_045674	113	0.00937069	LOC106507954	-
gene19106	Lib_046654	113	0.00937069	KCNH6	potassium voltage-gated channel subfamily H member 6 [Sus scrofa]
gene19221	Lib_047253	113	0.00937069	IFI35	interferon-induced 35 kDa protein [Sus scrofa]
gene19472	Lib_048604	113	0.00937069	COL1A1	collagen alpha-1(I) chain isoform X3 [Sus scrofa]
gene19722	Lib_049884	113	0.00937069	TNFAIP1	BTB/POZ domain-containing adapter for CUL3-mediated RhoA degradation protein 2 [Sus scrofa]
gene2102	Lib_056569	113	0.00937069	TRIM32	E3 ubiquitin-protein ligase TRIM32 isoform X3 [Sus scrofa]
gene22561	Lib_064041	113	0.00937069	LOC110256611	-
gene24003	Lib_071425	113	0.00937069	TACC1	transforming acidic coiled-coil-containing protein 1 isoform X16 [Sus scrofa]
gene24659	Lib_074722	113	0.00937069	SPHKAP	A-kinase anchor protein SPHKAP isoform X7 [Sus scrofa]
gene2481	Lib_075469	113	0.00937069	MUC5B	LOW QUALITY PROTEIN: mucin-5B [Sus scrofa]
gene25609	Lib_079559	113	0.00937069	LOC102163552	-
gene28451	Lib_093611	113	0.00937069	LOC110258102	-
gene29488	Lib_097548	113	0.00937069	LOC100625088	LOW QUALITY PROTEIN: 182 kDa tankyrase-1-binding protein [Sus scrofa]
gene29738	Lib_098368	113	0.00937069	LOC100155372	olfactory receptor 8K3-like [Sus scrofa]
gene4573	Lib_108144	113	0.00937069	NR2F1	COUP transcription factor 1 isoform X2 [Sus scrofa]
gene5628	Lib_113646	113	0.00937069	NDUFAB1	mitochondrial isoform X1 [Sus scrofa]
gene7135	Lib_121335	113	0.00937069	LOC102159324	-
gene7197	Lib_121636	113	0.00937069	LOC110260240	-
gene790	Lib_125198	113	0.00937069	MTFMT	mitochondrial isoform X1 [Sus scrofa]
gene8195	Lib_126796	113	0.00937069	WDR3	WD repeat-containing protein 3 [Sus scrofa]
gene8432	Lib_128007	113	0.00937069	PLPPR5	phospholipid phosphatase-related protein type 5 isoform X3 [Sus scrofa]
gene8777	Lib_129823	113	0.00937069	GALR3	galanin receptor type 3 [Sus scrofa]
gene8821	Lib_130069	113	0.00937069	LOC100518305	LOW QUALITY PROTEIN: apolipoprotein L6 [Sus scrofa]
gene8947	Lib_130714	113	0.00937069	KRT1	type II cytoskeletal 1 [Sus scrofa]
gene9035	Lib_131186	113	0.00937069	LOC100737602	olfactory receptor 10C1-like [Sus scrofa]
gene9221	Lib_132121	113	0.00937069	LOC110260691	-
gene9961	Lib_135843	113	0.00937069	GALNT4	polypeptide N-acetylgalactosaminyltransferase 4 [Sus scrofa]
gene1046	Lib_002398	112	0.00916035	INO80	DNA helicase INO80 [Sus scrofa]
gene10496	Lib_002593	112	0.00916035	BRD7	-
gene11210	Lib_006386	112	0.00916035	LOC100737585	LOW QUALITY PROTEIN: uncharacterized protein LOC100737585 [Sus scrofa]
gene11242	Lib_006561	112	0.00916035	ETFB	electron transfer flavoprotein subunit beta isoform X1 [Sus scrofa]
gene12287	Lib_011992	112	0.00916035	SYT4	synaptotagmin-4 [Sus scrofa]
gene13188	Lib_016580	112	0.00916035	ZBED9	LOW QUALITY PROTEIN: SCAN domain-containing protein 3 [Sus scrofa]
gene13532	Lib_018379	112	0.00916035	TREML2	trem-like transcript 2 protein [Sus scrofa]
gene13596	Lib_018726	112	0.00916035	VEGFA	partial [Sus scrofa]
gene16049	Lib_031093	112	0.00916035	LOC110255371	olfactory receptor 52A1-like [Sus scrofa]
gene16177	Lib_031684	112	0.00916035	CLPB	caseinolytic peptidase B protein homolog isoform X8 [Sus scrofa]
gene16752	Lib_034556	112	0.00916035	LOC106504915	olfactory receptor 151-like [Sus scrofa]
gene1849	Lib_043473	112	0.00916035	TESK1	dual specificity testis-specific protein kinase 1 isoform X3 [Sus scrofa]
gene19954	Lib_051066	112	0.00916035	ZMYND15	LOW QUALITY PROTEIN: zinc finger MYND domain-containing protein 15 [Sus scrofa]
gene2085	Lib_055685	112	0.00916035	COL27A1	collagen alpha-1(XXVII) chain isoform X3 [Sus scrofa]
gene20958	Lib_056267	112	0.00916035	LOC110256251	-
gene21632	Lib_059572	112	0.00916035	LOC102158095	-
gene2227	Lib_062524	112	0.00916035	WDR38	WD repeat-containing protein 38 [Sus scrofa]
gene22406	Lib_063218	112	0.00916035	ANAPC5	anaphase-promoting complex subunit 5 isoform X2 [Sus scrofa]
gene22716	Lib_064851	112	0.00916035	YPEL1	protein yippee-like 1 isoform X2 [Sus scrofa]
gene2389	Lib_070803	112	0.00916035	SURF6	-
gene23929	Lib_071015	112	0.00916035	LOC102158366	-
gene25042	Lib_076644	112	0.00916035	CDC20B	cell division cycle protein 20 homolog B [Sus scrofa]
gene25286	Lib_077902	112	0.00916035	IL12B	interleukin-12 subunit beta precursor [Sus scrofa]
gene26472	Lib_084100	112	0.00916035	TMEM140	transmembrane protein 140 [Sus scrofa]
gene28011	Lib_091581	112	0.00916035	DUSP9	dual specificity protein phosphatase 9 isoform X3 [Sus scrofa]
gene4685	Lib_108710	112	0.00916035	LVRN	aminopeptidase Q isoform X3 [Sus scrofa]
gene7481	Lib_123030	112	0.00916035	LOC110260285	-
gene9144	Lib_131724	112	0.00916035	IL23A	interleukin-23 subunit alpha precursor [Sus scrofa]
gene10347	Lib_001820	111	0.00895	GOT2	mitochondrial precursor [Sus scrofa]
gene11412	Lib_007424	111	0.00895	LOC100514110	LOW QUALITY PROTEIN: zinc finger protein 211 [Sus scrofa]
gene11543	Lib_008128	111	0.00895	KCNAB2	voltage-gated potassium channel subunit beta-2 isoform X5 [Sus scrofa]
gene1175	Lib_009229	111	0.00895	SEH1L	LOW QUALITY PROTEIN: nucleoporin SEH1 [Sus scrofa]
gene11950	Lib_010288	111	0.00895	ZBTB8A	zinc finger and BTB domain-containing protein 8A [Sus scrofa]
gene1212	Lib_011200	111	0.00895	CBLN2	cerebellin-2 isoform X1 [Sus scrofa]
gene13424	Lib_017820	111	0.00895	RPS10	40S ribosomal protein S10 isoform X1 [Sus scrofa]
gene14640	Lib_024045	111	0.00895	DDX24	LOW QUALITY PROTEIN: ATP-dependent RNA helicase DDX24 [Sus scrofa]
gene1506	Lib_026232	111	0.00895	PSMA3	proteasome subunit alpha type-3 [Sus scrofa]
gene15766	Lib_029706	111	0.00895	MRPS18C	mitochondrial isoform X3 [Sus scrofa]
gene15829	Lib_030042	111	0.00895	ASCL3	achaete-scute homolog 3 [Sus scrofa]
gene15881	Lib_030279	111	0.00895	NLRP14	LRR and PYD domains-containing protein 14 [Sus scrofa]
gene16463	Lib_033056	111	0.00895	LOC100522887	LOW QUALITY PROTEIN: caspase-13 [Sus scrofa]
gene17080	Lib_036219	111	0.00895	PRPS1L1	ribose-phosphate pyrophosphokinase 3 [Sus scrofa]
gene17437	Lib_038067	111	0.00895	LOC110255530	-
gene18361	Lib_042820	111	0.00895	VPS36	vacuolar protein-sorting-associated protein 36 isoform X3 [Sus scrofa]
gene18876	Lib_045418	111	0.00895	LOC110255952	-
gene19160	Lib_046922	111	0.00895	LOC110255994	-
gene2014	Lib_052056	111	0.00895	FAM206A	-
gene21179	Lib_057341	111	0.00895	SPTSSB	serine palmitoyltransferase small subunit B [Sus scrofa]
gene2252	Lib_063810	111	0.00895	LOC110256267	-
gene22670	Lib_064607	111	0.00895	LOC110256677	zinc finger protein 280A-like [Sus scrofa]
gene24142	Lib_072121	111	0.00895	LOC106506256	-
gene24529	Lib_074049	111	0.00895	MREG	melanoregulin isoform X2 [Sus scrofa]
gene25563	Lib_079331	111	0.00895	SNAP25	synaptosomal-associated protein 25 isoform X2 [Sus scrofa]
gene26833	Lib_085970	111	0.00895	GCK	glucokinase isoform X2 [Sus scrofa]
gene27195	Lib_087724	111	0.00895	NYX	LOW QUALITY PROTEIN: nyctalopin [Sus scrofa]
gene28006	Lib_091547	111	0.00895	TREX2	three prime repair exonuclease 2 [Sus scrofa]
gene29369	Lib_097099	111	0.00895	LOC110258664	-
gene3102	Lib_100974	111	0.00895	CD82	CD82 antigen isoform X1 [Sus scrofa]
gene3669	Lib_103624	111	0.00895	SLC35E1	solute carrier family 35 member E1 [Sus scrofa]
gene3987	Lib_105076	111	0.00895	S1PR2	sphingosine 1-phosphate receptor 2 [Sus scrofa]
gene4473	Lib_107639	111	0.00895	LOC110259402	-
gene5048	Lib_110577	111	0.00895	LOC100739218	-
gene5240	Lib_111593	111	0.00895	LOC110259851	-
gene5542	Lib_113193	111	0.00895	ZNF771	zinc finger protein 771 [Sus scrofa]
gene5816	Lib_114637	111	0.00895	NAA60	N-alpha-acetyltransferase 60 isoform X1 [Sus scrofa]
gene6460	Lib_117992	111	0.00895	FANCL	E3 ubiquitin-protein ligase FANCL isoform X2 [Sus scrofa]
gene70	Lib_120665	111	0.00895	LOC106508794	-
gene7857	Lib_124962	111	0.00895	LOC100525572	-
gene8078	Lib_126154	111	0.00895	ARNT	aryl hydrocarbon receptor nuclear translocator isoform X7 [Sus scrofa]
gene8647	Lib_129125	111	0.00895	SULT4A1	LOW QUALITY PROTEIN: sulfotransferase 4A1 [Sus scrofa]
gene8700	Lib_129420	111	0.00895	TOB2	protein Tob2 [Sus scrofa]
gene9187	Lib_131943	111	0.00895	DTX3	probable E3 ubiquitin-protein ligase DTX3 isoform X2 [Sus scrofa]
gene9316	Lib_132584	111	0.00895	TRHDE	thyrotropin-releasing hormone-degrading ectoenzyme [Sus scrofa]
gene1079	Lib_004167	110	0.00873965	BMF	bcl-2-modifying factor isoform X5 [Sus scrofa]
gene11038	Lib_005495	110	0.00873965	HRC	sarcoplasmic reticulum histidine-rich calcium-binding protein [Sus scrofa]
gene11791	Lib_009453	110	0.00873965	HMGCL	mitochondrial isoform X1 [Sus scrofa]
gene11976	Lib_010423	110	0.00873965	C6H1orf94	-
gene1389	Lib_020218	110	0.00873965	KLHL28	-
gene13997	Lib_020770	110	0.00873965	GPR33	probable G-protein coupled receptor 33 [Sus scrofa]
gene14076	Lib_021174	110	0.00873965	LOC106504467	-
gene14282	Lib_022251	110	0.00873965	LOC100157168	LOW QUALITY PROTEIN: olfactory receptor 4F3/4F16/4F29-like [Sus scrofa]
gene14434	Lib_022978	110	0.00873965	LOC106508572	-
gene15929	Lib_030537	110	0.00873965	LOC102164515	olfactory receptor 688-like [Sus scrofa]
gene16443	Lib_032971	110	0.00873965	LOC100622859	baculoviral IAP repeat-containing protein 2 isoform X1 [Sus scrofa]
gene17874	Lib_040290	110	0.00873965	NOL6	nucleolar protein 6 [Sus scrofa]
gene18075	Lib_041301	110	0.00873965	LOC102161921	-
gene19166	Lib_046950	110	0.00873965	DCAKD	dephospho-CoA kinase domain-containing protein isoform X2 [Sus scrofa]
gene19935	Lib_050964	110	0.00873965	KIF1C	LOW QUALITY PROTEIN: kinesin-like protein KIF1C [Sus scrofa]
gene20224	Lib_052510	110	0.00873965	CPNE4	-
gene21175	Lib_057332	110	0.00873965	B3GALNT1	3-N-acetylgalactosaminyltransferase 1 isoform X1 [Sus scrofa]
gene21259	Lib_057732	110	0.00873965	MFN1	mitofusin-1 isoform X1 [Sus scrofa]
gene21820	Lib_060313	110	0.00873965	LOC106505840	-
gene21995	Lib_061118	110	0.00873965	ABCG1	ATP-binding cassette sub-family G member 1 [Sus scrofa]
gene22723	Lib_064889	110	0.00873965	YDJC	carbohydrate deacetylase [Sus scrofa]
gene22971	Lib_066129	110	0.00873965	HK1	hexokinase-1 [Sus scrofa]
gene23059	Lib_066601	110	0.00873965	ZNF503	zinc finger protein 503 [Sus scrofa]
gene23427	Lib_068430	110	0.00873965	LOC106506113	-
gene24192	Lib_072367	110	0.00873965	DHRS9	dehydrogenase/reductase SDR family member 9 [Sus scrofa]
gene25319	Lib_078082	110	0.00873965	SAP30L	histone deacetylase complex subunit SAP30L [Sus scrofa]
gene26539	Lib_084438	110	0.00873965	LOC100518456	-
gene26717	Lib_085362	110	0.00873965	LOC106506828	-
gene2683	Lib_085950	110	0.00873965	POLA2	DNA polymerase alpha subunit B isoform X5 [Sus scrofa]
gene26856	Lib_086089	110	0.00873965	GLI3	transcriptional activator GLI3 isoform X3 [Sus scrofa]
gene27026	Lib_086972	110	0.00873965	RS1	retinoschisin [Sus scrofa]
gene2710	Lib_087340	110	0.00873965	MIR192	-
gene27192	Lib_087712	110	0.00873965	USP9X	probable ubiquitin carboxyl-terminal hydrolase FAF-X isoform X4 [Sus scrofa]
gene27385	Lib_088672	110	0.00873965	ZC3H12B	probable ribonuclease ZC3H12B [Sus scrofa]
gene3632	Lib_103430	110	0.00873965	JAK3	tyrosine-protein kinase JAK3 isoform X2 [Sus scrofa]
gene3897	Lib_104732	110	0.00873965	LOC100513070	LOW QUALITY PROTEIN: olfactory receptor 7D2-like [Sus scrofa]
gene3944	Lib_104906	110	0.00873965	LOC100521247	olfactory receptor 7D2-like [Sus scrofa]
gene4247	Lib_106449	110	0.00873965	OAZ1	ornithine decarboxylase antizyme 1 [Sus scrofa]
gene7098	Lib_121145	110	0.00873965	LOC106509968	-
gene7345	Lib_122356	110	0.00873965	MMP16	matrix metalloproteinase-16 [Sus scrofa]
gene7867	Lib_125016	110	0.00873965	INSRR	insulin receptor-related protein isoform X2 [Sus scrofa]
gene8257	Lib_127113	110	0.00873965	AP4B1	AP-4 complex subunit beta-1 isoform X2 [Sus scrofa]
gene857	Lib_128705	110	0.00873965	ALDH1A2	retinal dehydrogenase 2 isoform X2 [Sus scrofa]
gene9057	Lib_131293	110	0.00873965	LOC110255239	olfactory receptor 6C1-like [Sus scrofa]
gene9697	Lib_134494	110	0.00873965	CECR6	cat eye syndrome critical region protein 6 [Sus scrofa]
gene10472	Lib_002469	109	0.0085293	RPGRIP1L	protein fantom isoform X4 [Sus scrofa]
gene11257	Lib_006615	109	0.0085293	LOC100521529	leukocyte immunoglobulin-like receptor subfamily A member 2 isoform X2 [Sus scrofa]
gene11557	Lib_008204	109	0.0085293	LOC110261086	-
gene12370	Lib_012387	109	0.0085293	LOC106507647	-
gene13399	Lib_017678	109	0.0085293	WDR46	WD repeat-containing protein 46 isoform X1 [Sus scrofa]
gene13893	Lib_020236	109	0.0085293	MPI	mannose-6-phosphate isomerase [Sus scrofa]
gene14147	Lib_021544	109	0.0085293	LOC102165144	-
gene15649	Lib_029122	109	0.0085293	LOC110261963	-
gene17037	Lib_036016	109	0.0085293	NXPH1	neurexophilin-1 [Sus scrofa]
gene18063	Lib_041236	109	0.0085293	PLXDC2	plexin domain-containing protein 2 [Sus scrofa]
gene20278	Lib_052759	109	0.0085293	LOC110256537	-
gene20909	Lib_056013	109	0.0085293	GATA2	endothelial transcription factor GATA-2 isoform X1 [Sus scrofa]
gene23000	Lib_066289	109	0.0085293	LOC110256672	-
gene25937	Lib_081286	109	0.0085293	TOX2	LOW QUALITY PROTEIN: TOX high mobility group box family member 2 [Sus scrofa]
gene26629	Lib_084913	109	0.0085293	FOXP2	forkhead box protein P2 isoform X6 [Sus scrofa]
gene26825	Lib_085924	109	0.0085293	ZMIZ2	zinc finger MIZ domain-containing protein 2 isoform X9 [Sus scrofa]
gene27077	Lib_087239	109	0.0085293	LOC106506927	-
gene27600	Lib_089540	109	0.0085293	ARMCX4	-
gene29930	Lib_098987	109	0.0085293	LOC100525026	olfactory receptor 1G1-like [Sus scrofa]
gene3110	Lib_101023	109	0.0085293	C2H11orf96	-
gene4849	Lib_109538	109	0.0085293	LOC110259484	-
gene8330	Lib_127491	109	0.0085293	CSF1	macrophage colony-stimulating factor 1 isoform X2 [Sus scrofa]
gene8758	Lib_129716	109	0.0085293	LOC110260646	-
gene887	Lib_130322	109	0.0085293	LOC100516308	-
gene9194	Lib_131979	109	0.0085293	AGAP2	ANK repeat and PH domain-containing protein 2 isoform X5 [Sus scrofa]
gene9506	Lib_133496	109	0.0085293	TAS2R9	taste receptor type 2 member 9 [Sus scrofa]
gene9678	Lib_134395	109	0.0085293	KDM5A	lysine-specific demethylase 5A [Sus scrofa]
gene11275	Lib_006711	108	0.00831895	LOC100511639	leukocyte immunoglobulin-like receptor subfamily B member 3-like isoform X2 [Sus scrofa]
gene11836	Lib_009683	108	0.00831895	SH3BGRL3	SH3 domain-binding glutamic acid-rich-like protein 3 [Sus scrofa]
gene12664	Lib_013888	108	0.00831895	SZT2	protein SZT2 isoform X2 [Sus scrofa]
gene13202	Lib_016650	108	0.00831895	UBD	ubiquitin D [Sus scrofa]
gene13595	Lib_018722	108	0.00831895	LOC106504420	-
gene13793	Lib_019763	108	0.00831895	LOC102164647	-
gene13834	Lib_019959	108	0.00831895	MESP2	mesoderm posterior protein 2 isoform X1 [Sus scrofa]
gene14061	Lib_021101	108	0.00831895	TSSK4	testis-specific serine/threonine-protein kinase 4 isoform X4 [Sus scrofa]
gene14442	Lib_023025	108	0.00831895	SUSD6	sushi domain-containing protein 6 [Sus scrofa]
gene14867	Lib_025264	108	0.00831895	FGFBP1	fibroblast growth factor-binding protein 1 [Sus scrofa]
gene14867	Lib_025261	108	0.00831895	FGFBP1	fibroblast growth factor-binding protein 1 [Sus scrofa]
gene15051	Lib_026196	108	0.00831895	LOC110262089	-
gene15063	Lib_026244	108	0.00831895	LOC100526059	zinc finger protein 11-like [Sus scrofa]
gene15628	Lib_029006	108	0.00831895	TET2	methylcytosine dioxygenase TET2 [Sus scrofa]
gene15691	Lib_029338	108	0.00831895	ATOH1	protein atonal homolog 1 [Sus scrofa]
gene15931	Lib_030549	108	0.00831895	LOC110255216	olfactory receptor 56A1 [Sus scrofa]
gene17328	Lib_037477	108	0.00831895	LOC110255513	-
gene17563	Lib_038697	108	0.00831895	SPATA17	-
gene1783	Lib_040061	108	0.00831895	TMC1	transmembrane channel-like protein 1 isoform X2 [Sus scrofa]
gene18100	Lib_041439	108	0.00831895	LOC110255617	-
gene18875	Lib_045410	108	0.00831895	LOC110255951	-
gene19065	Lib_046433	108	0.00831895	LOC110255986	-
gene19589	Lib_049192	108	0.00831895	TBX4	T-box transcription factor TBX4 [Sus scrofa]
gene19652	Lib_049516	108	0.00831895	AP2B1	AP-2 complex subunit beta isoform X2 [Sus scrofa]
gene1987	Lib_050615	108	0.00831895	LOC100154081	-
gene20567	Lib_054240	108	0.00831895	FAM212A	PAK4-inhibitor INKA1 [Sus scrofa]
gene21339	Lib_058127	108	0.00831895	LOC110256379	-
gene21382	Lib_058361	108	0.00831895	CLDN16	claudin-16 isoform X2 [Sus scrofa]
gene22215	Lib_062265	108	0.00831895	MTMR9	myotubularin-related protein 9 [Sus scrofa]
gene22875	Lib_065675	108	0.00831895	ZNF37A	zinc finger protein 37A isoform X5 [Sus scrofa]
gene22896	Lib_065778	108	0.00831895	LOC110256799	-
gene2528	Lib_077871	108	0.00831895	LOC102158424	-
gene26708	Lib_085320	108	0.00831895	NOD1	nucleotide-binding oligomerization domain-containing protein 1 [Sus scrofa]
gene26836	Lib_085987	108	0.00831895	POLD2	DNA polymerase delta subunit 2 isoform X1 [Sus scrofa]
gene27544	Lib_089333	108	0.00831895	LOC110257752	-
gene2772	Lib_090142	108	0.00831895	SLC22A6	solute carrier family 22 member 6 [Sus scrofa]
gene28408	Lib_093408	108	0.00831895	AGPAT2	1-acyl-sn-glycerol-3-phosphate acyltransferase beta precursor [Sus scrofa]
gene29138	Lib_096265	108	0.00831895	LOC100512181	BTB/POZ domain-containing protein KCTD14 isoform X2 [Sus scrofa]
gene3415	Lib_102444	108	0.00831895	LOC110259584	olfactory receptor 2T2 [Sus scrofa]
gene4527	Lib_107917	108	0.00831895	LOC110259414	-
gene5461	Lib_112755	108	0.00831895	GALNT17	LOW QUALITY PROTEIN: putative polypeptide N-acetylgalactosaminyltransferase-like protein 3 [Sus scrofa]
gene5891	Lib_115033	108	0.00831895	ECI1	mitochondrial [Sus scrofa]
gene5901	Lib_115089	108	0.00831895	PKD1	polycystin-1 isoform X4 [Sus scrofa]
gene6201	Lib_116678	108	0.00831895	FER1L5	LOW QUALITY PROTEIN: fer-1-like protein 5 [Sus scrofa]
gene6640	Lib_118829	108	0.00831895	LTBP1	LOW QUALITY PROTEIN: latent-transforming growth factor beta-binding protein 1 [Sus scrofa]
gene8221	Lib_126937	108	0.00831895	LOC110260340	-
gene8881	Lib_130379	108	0.00831895	KCNH3	potassium voltage-gated channel subfamily H member 3 isoform X3 [Sus scrofa]
gene10391	Lib_002021	107	0.0081086	TRADD	tumor necrosis factor receptor type 1-associated DEATH domain protein [Sus scrofa]
gene10834	Lib_004401	107	0.0081086	LOC106507598	-
gene1306	Lib_015927	107	0.0081086	LOC110261938	-
gene13515	Lib_018290	107	0.0081086	LOC110261519	-
gene13537	Lib_018405	107	0.0081086	FOXP4	LOW QUALITY PROTEIN: forkhead box protein P4 [Sus scrofa]
gene13947	Lib_020519	107	0.0081086	LOC102159091	-
gene14273	Lib_022198	107	0.0081086	LOC102165928	olfactory receptor 11H6-like isoform X1 [Sus scrofa]
gene14527	Lib_023472	107	0.0081086	IFT43	intraflagellar transport protein 43 homolog isoform X2 [Sus scrofa]
gene14635	Lib_024013	107	0.0081086	ASB2	ankyrin repeat and SOCS box protein 2 [Sus scrofa]
gene15155	Lib_026666	107	0.0081086	EXOC1	exocyst complex component 1 isoform X16 [Sus scrofa]
gene15228	Lib_027004	107	0.0081086	LOC110262116	UDP-glucuronosyltransferase 2C1-like [Sus scrofa]
gene15863	Lib_030193	107	0.0081086	LOC110255353	olfactory receptor 502 [Sus scrofa]
gene1730	Lib_037334	107	0.0081086	CDC37L1	hsp90 co-chaperone Cdc37-like 1 [Sus scrofa]
gene17518	Lib_038460	107	0.0081086	LOC110255549	-
gene17531	Lib_038538	107	0.0081086	LOC110255552	-
gene18112	Lib_041506	107	0.0081086	CELF2	CUGBP Elav-like family member 2 isoform X14 [Sus scrofa]
gene18853	Lib_045293	107	0.0081086	LOC110255947	-
gene20094	Lib_051804	107	0.0081086	LOC100736982	myosin-13 [Sus scrofa]
gene21178	Lib_057338	107	0.0081086	NMD3	60S ribosomal export protein NMD3 isoform X4 [Sus scrofa]
gene21756	Lib_060051	107	0.0081086	LOC110256451	-
gene22769	Lib_065132	107	0.0081086	TXNRD2	mitochondrial [Sus scrofa]
gene22878	Lib_065685	107	0.0081086	LOC106506010	zinc finger protein 33B-like isoform X4 [Sus scrofa]
gene23819	Lib_070470	107	0.0081086	MGAT5	6-mannosylglycoprotein 6-beta-N-acetylglucosaminyltransferase A [Sus scrofa]
gene24482	Lib_073836	107	0.0081086	PLEKHM3	pleckstrin homology domain-containing family M member 3 [Sus scrofa]
gene24508	Lib_073967	107	0.0081086	LOC106506349	-
gene25257	Lib_077760	107	0.0081086	CCNG1	cyclin-G1 [Sus scrofa]
gene25434	Lib_078665	107	0.0081086	PRAG1	LOW QUALITY PROTEIN: tyrosine-protein kinase SgK223 [Sus scrofa]
gene26077	Lib_082029	107	0.0081086	LOC110257432	-
gene26134	Lib_082328	107	0.0081086	LOC110257401	-
gene26324	Lib_083356	107	0.0081086	LOC110257569	-
gene26335	Lib_083409	107	0.0081086	TAS2R60	taste receptor type 2 member 60 [Sus scrofa]
gene26345	Lib_083464	107	0.0081086	LOC106508196	-
gene27188	Lib_087696	107	0.0081086	MED14	mediator of RNA polymerase II transcription subunit 14 isoform X2 [Sus scrofa]
gene28385	Lib_093280	107	0.0081086	NPDC1	neural proliferation differentiation and control protein 1 isoform X2 [Sus scrofa]
gene29966	Lib_099137	107	0.0081086	LOC110258996	olfactory receptor 2H2-like [Sus scrofa]
gene30304	Lib_100416	107	0.0081086	CUNH21orf58	-
gene3107	Lib_100999	107	0.0081086	LOC102167839	-
gene3254	Lib_101748	107	0.0081086	SAA2	LOW QUALITY PROTEIN: serum amyloid A-2 protein [Sus scrofa]
gene4145	Lib_105895	107	0.0081086	LONP1	mitochondrial [Sus scrofa]
gene4287	Lib_106665	107	0.0081086	EFNA2	ephrin-A2 isoform X1 [Sus scrofa]
gene5018	Lib_110428	107	0.0081086	LOC110259526	-
gene526	Lib_111687	107	0.0081086	HACE1	E3 ubiquitin-protein ligase HACE1 isoform X1 [Sus scrofa]
gene5393	Lib_112392	107	0.0081086	DTX2	probable E3 ubiquitin-protein ligase DTX2 isoform X4 [Sus scrofa]
gene6990	Lib_120612	107	0.0081086	LOC110260191	-
gene7390	Lib_122577	107	0.0081086	LOC106510039	-
gene8180	Lib_126720	107	0.0081086	ADAM30	disintegrin and metalloproteinase domain-containing protein 30 [Sus scrofa]
gene9462	Lib_133289	107	0.0081086	LOC100625850	histone H2A.J [Sus scrofa]
gene10818	Lib_004314	106	0.00789825	ZNF574	LOW QUALITY PROTEIN: zinc finger protein 574 [Sus scrofa]
gene11073	Lib_005693	106	0.00789825	AKT1S1	proline-rich AKT1 substrate 1 isoform X3 [Sus scrofa]
gene11106	Lib_005865	106	0.00789825	KLK1	kallikrein-1 precursor [Sus scrofa]
gene11231	Lib_006502	106	0.00789825	ZNF175	LOW QUALITY PROTEIN: zinc finger protein 175 [Sus scrofa]
gene11234	Lib_006516	106	0.00789825	LOC102162204	-
gene12018	Lib_010652	106	0.00789825	GRIK3	kainate 3 isoform X2 [Sus scrofa]
gene12152	Lib_011361	106	0.00789825	METTL4	methyltransferase-like protein 4 isoform X8 [Sus scrofa]
gene12381	Lib_012439	106	0.00789825	LRRC40	-
gene12878	Lib_015020	106	0.00789825	LOC110261782	-
gene13437	Lib_017880	106	0.00789825	SCUBE3	CUB and EGF-like domain-containing protein 3 isoform X3 [Sus scrofa]
gene13578	Lib_018624	106	0.00789825	TTBK1	tau-tubulin kinase 1 [Sus scrofa]
gene13959	Lib_020577	106	0.00789825	MBIP	MAP3K12-binding inhibitory protein 1 isoform X2 [Sus scrofa]
gene14104	Lib_021336	106	0.00789825	AJUBA	LIM domain-containing protein ajuba [Sus scrofa]
gene16972	Lib_035673	106	0.00789825	LOC110255562	-
gene17038	Lib_036019	106	0.00789825	LOC110262298	-
gene17647	Lib_039125	106	0.00789825	H3F3A	histone H3.3 [Sus scrofa]
gene17856	Lib_040195	106	0.00789825	SIGMAR1	sigma non-opioid intracellular receptor 1 [Sus scrofa]
gene1857	Lib_043827	106	0.00789825	TPM2	-
gene19055	Lib_046380	106	0.00789825	LOC106505401	-
gene19164	Lib_046940	106	0.00789825	PLCD3	5-bisphosphate phosphodiesterase delta-3 isoform X2 [Sus scrofa]
gene1987	Lib_050614	106	0.00789825	LOC100154081	-
gene20130	Lib_052006	106	0.00789825	PMP22	peripheral myelin protein 22 [Sus scrofa]
gene20596	Lib_054402	106	0.00789825	HEMK1	hemK methyltransferase family member 1 isoform X2 [Sus scrofa]
gene20734	Lib_055100	106	0.00789825	MAGI1	WW and PDZ domain-containing protein 1 isoform X27 [Sus scrofa]
gene21360	Lib_058244	106	0.00789825	MASP1	mannan-binding lectin serine protease 1 isoform X3 [Sus scrofa]
gene21525	Lib_059076	106	0.00789825	LRRC58	-
gene22213	Lib_062256	106	0.00789825	XKR6	LOW QUALITY PROTEIN: XK-related protein 6 [Sus scrofa]
gene22508	Lib_063744	106	0.00789825	MSI1	RNA-binding protein Musashi homolog 1 isoform X4 [Sus scrofa]
gene22770	Lib_065143	106	0.00789825	COMT	catechol O-methyltransferase isoform X1 [Sus scrofa]
gene24285	Lib_072826	106	0.00789825	OSBPL6	oxysterol-binding protein-related protein 6 isoform X12 [Sus scrofa]
gene24458	Lib_073715	106	0.00789825	INO80D	-
gene25260	Lib_077772	106	0.00789825	LOC102157413	-
gene25490	Lib_078956	106	0.00789825	C17H8orf4	protein C8orf4 homolog [Sus scrofa]
gene26853	Lib_086077	106	0.00789825	LOC110257553	-
gene27046	Lib_087076	106	0.00789825	KLHL34	-
gene2733	Lib_088409	106	0.00789825	PLCB3	5-bisphosphate phosphodiesterase beta-3 [Sus scrofa]
gene27360	Lib_088551	106	0.00789825	FOXR2	forkhead box protein R2 [Sus scrofa]
gene27804	Lib_090544	106	0.00789825	SASH3	SAM and SH3 domain-containing protein 3 [Sus scrofa]
gene28295	Lib_092844	106	0.00789825	TRNAF-GAA	-
gene29292	Lib_096859	106	0.00789825	LOC110258621	olfactory receptor 10C1-like [Sus scrofa]
gene5521	Lib_113080	106	0.00789825	LOC100736818	cardiotrophin-1 isoform X2 [Sus scrofa]
gene6537	Lib_118322	106	0.00789825	CRIPT	cysteine-rich PDZ-binding protein [Sus scrofa]
gene860	Lib_128877	106	0.00789825	LOC102160652	-
gene9540	Lib_133677	106	0.00789825	CLEC2D	C-type lectin domain family 2 member D isoform X1 [Sus scrofa]
gene9653	Lib_134268	106	0.00789825	CCND2	G1/S-specific cyclin-D2 [Sus scrofa]
gene9679	Lib_134401	106	0.00789825	LOC102165305	-
gene10451	Lib_002353	105	0.0076879	NUDT21	cleavage and polyadenylation specificity factor subunit 5 [Sus scrofa]
gene11162	Lib_006171	105	0.0076879	LOC100620152	LOW QUALITY PROTEIN: cationic amino acid transporter 3-like [Sus scrofa]
gene12137	Lib_011296	105	0.0076879	ZBTB14	zinc finger and BTB domain-containing protein 14 [Sus scrofa]
gene12481	Lib_012926	105	0.0076879	USP24	ubiquitin carboxyl-terminal hydrolase 24 isoform X3 [Sus scrofa]
gene12547	Lib_013278	105	0.0076879	LOC110261231	-
gene12842	Lib_014836	105	0.0076879	SMIM13	small integral membrane protein 13 isoform X2 [Sus scrofa]
gene12948	Lib_015365	105	0.0076879	LOC100515492	-
gene13452	Lib_017958	105	0.0076879	CLPSL2	colipase-like protein 2 [Sus scrofa]
gene13549	Lib_018469	105	0.0076879	C7H6orf132	-
gene14047	Lib_021019	105	0.0076879	ADCY4	adenylate cyclase type 4 [Sus scrofa]
gene14383	Lib_022719	105	0.0076879	ZBTB1	zinc finger and BTB domain-containing protein 1 isoform X1 [Sus scrofa]
gene15026	Lib_026067	105	0.0076879	SLC10A4	sodium/bile acid cotransporter 4 [Sus scrofa]
gene15615	Lib_028936	105	0.0076879	DKK2	dickkopf-related protein 2 [Sus scrofa]
gene16256	Lib_032077	105	0.0076879	LRRC32	leucine-rich repeat-containing protein 32 [Sus scrofa]
gene16316	Lib_032349	105	0.0076879	LOC106504831	-
gene16589	Lib_033709	105	0.0076879	SCN2B	sodium channel subunit beta-2 isoform X2 [Sus scrofa]
gene17492	Lib_038336	105	0.0076879	LOC110255541	-
gene17918	Lib_040508	105	0.0076879	LOC110255681	-
gene18333	Lib_042666	105	0.0076879	SMAD9	mothers against decapentaplegic homolog 9 [Sus scrofa]
gene18798	Lib_045002	105	0.0076879	MYADML2	myeloid-associated differentiation marker-like protein 2 [Sus scrofa]
gene19116	Lib_046708	105	0.0076879	LOC110256164	-
gene19938	Lib_050978	105	0.0076879	SPAG7	sperm-associated antigen 7 isoform X1 [Sus scrofa]
gene19984	Lib_051226	105	0.0076879	SLC2A4	facilitated glucose transporter member 4 [Sus scrofa]
gene20150	Lib_052115	105	0.0076879	LOC110255894	-
gene2024	Lib_052574	105	0.0076879	PTPN3	tyrosine-protein phosphatase non-receptor type 3 isoform X6 [Sus scrofa]
gene20740	Lib_055134	105	0.0076879	SUCLG2	mitochondrial isoform X2 [Sus scrofa]
gene21409	Lib_058508	105	0.0076879	LOC110256397	-
gene21422	Lib_058582	105	0.0076879	PIGZ	GPI mannosyltransferase 4 isoform X3 [Sus scrofa]
gene21486	Lib_058879	105	0.0076879	DIRC2	disrupted in renal carcinoma protein 2 [Sus scrofa]
gene22424	Lib_063320	105	0.0076879	MYL2	ventricular/cardiac muscle isoform isoform X1 [Sus scrofa]
gene22911	Lib_065860	105	0.0076879	LOC110256660	-
gene247	Lib_074920	105	0.0076879	LOC106506526	-
gene24948	Lib_076166	105	0.0076879	RICTOR	rapamycin-insensitive companion of mTOR isoform X4 [Sus scrofa]
gene25682	Lib_079947	105	0.0076879	C17H20orf194	-
gene26154	Lib_082434	105	0.0076879	ATP5E	mitochondrial isoform X1 [Sus scrofa]
gene26924	Lib_086452	105	0.0076879	LOC100624109	-
gene29285	Lib_096833	105	0.0076879	LOC110258617	partial [Sus scrofa]
gene29383	Lib_097132	105	0.0076879	LOC110258675	-
gene3002	Lib_099325	105	0.0076879	LOC110259717	putative olfactory receptor 5AK3 [Sus scrofa]
gene3311	Lib_102048	105	0.0076879	GALNT18	polypeptide N-acetylgalactosaminyltransferase 18 [Sus scrofa]
gene3823	Lib_104362	105	0.0076879	MIR27A	-
gene4437	Lib_107456	105	0.0076879	FCHO2	F-BAR domain only protein 2 isoform X2 [Sus scrofa]
gene5275	Lib_111771	105	0.0076879	MARF1	LOW QUALITY PROTEIN: meiosis arrest female protein 1 [Sus scrofa]
gene5397	Lib_112409	105	0.0076879	YWHAG	14-3-3 protein gamma [Sus scrofa]
gene5744	Lib_114252	105	0.0076879	CLEC16A	protein CLEC16A isoform X20 [Sus scrofa]
gene5869	Lib_114920	105	0.0076879	ZG16B	-
gene6311	Lib_117245	105	0.0076879	MOB1A	MOB kinase activator 1A [Sus scrofa]
gene7511	Lib_123194	105	0.0076879	LOC110260290	-
gene7667	Lib_123980	105	0.0076879	ATF6	cyclic AMP-dependent transcription factor ATF-6 alpha isoform X6 [Sus scrofa]
gene8678	Lib_129298	105	0.0076879	FAM109B	sesquipedalian-2 [Sus scrofa]
gene873	Lib_129566	105	0.0076879	PYGO1	pygopus homolog 1 [Sus scrofa]
gene8929	Lib_130627	105	0.0076879	LOC106507258	type II cuticular Hb6 [Sus scrofa]
gene1027	Lib_001419	104	0.00747755	LOC110261331	-
gene10696	Lib_003655	104	0.00747755	C6H19orf33	-
gene11631	Lib_008614	104	0.00747755	NPPA	natriuretic peptides A isoform X1 [Sus scrofa]
gene11779	Lib_009381	104	0.00747755	ASAP3	ANK repeat and PH domain-containing protein 3 [Sus scrofa]
gene12718	Lib_014167	104	0.00747755	LOC102166622	-
gene12834	Lib_014796	104	0.00747755	PAK1IP1	LOW QUALITY PROTEIN: p21-activated protein kinase-interacting protein 1 [Sus scrofa]
gene14528	Lib_023480	104	0.00747755	GPATCH2L	-
gene15281	Lib_027292	104	0.00747755	LOC100520680	platelet factor 4 [Sus scrofa]
gene1543	Lib_028056	104	0.00747755	SNAPC1	-
gene16161	Lib_031625	104	0.00747755	RNF121	RING finger protein 121 isoform X3 [Sus scrofa]
gene16562	Lib_033568	104	0.00747755	LOC102159414	-
gene17292	Lib_037296	104	0.00747755	LOC102164985	-
gene19907	Lib_050815	104	0.00747755	TEKT1	tektin-1 [Sus scrofa]
gene20795	Lib_055412	104	0.00747755	ARL8B	ADP-ribosylation factor-like protein 8B isoform X1 [Sus scrofa]
gene21500	Lib_058956	104	0.00747755	LOC396867	stefin A8 [Sus scrofa]
gene21877	Lib_060564	104	0.00747755	MRAP	melanocortin-2 receptor accessory protein isoform X3 [Sus scrofa]
gene21926	Lib_060804	104	0.00747755	LOC110256480	carbonyl reductase [NADPH] 1-like [Sus scrofa]
gene23187	Lib_067239	104	0.00747755	ZNF32	zinc finger protein 32 isoform X2 [Sus scrofa]
gene23798	Lib_070367	104	0.00747755	CXCR4	C-X-C chemokine receptor type 4 [Sus scrofa]
gene24602	Lib_074452	104	0.00747755	TMEM198	transmembrane protein 198 [Sus scrofa]
gene24635	Lib_074607	104	0.00747755	FAM124B	protein FAM124B [Sus scrofa]
gene247	Lib_074919	104	0.00747755	LOC106506526	-
gene25166	Lib_077277	104	0.00747755	PTCD2	mitochondrial isoform X2 [Sus scrofa]
gene25349	Lib_078228	104	0.00747755	TNIP1	TNFAIP3-interacting protein 1 isoform X4 [Sus scrofa]
gene26771	Lib_085661	104	0.00747755	C18H7orf31	uncharacterized protein C7orf31 homolog [Sus scrofa]
gene27228	Lib_087875	104	0.00747755	CHST7	carbohydrate sulfotransferase 7 [Sus scrofa]
gene29573	Lib_097755	104	0.00747755	LOC110258801	-
gene30183	Lib_099954	104	0.00747755	LOC110259084	olfactory receptor 5AN1-like [Sus scrofa]
gene3462	Lib_102601	104	0.00747755	LOC110259747	olfactory receptor 2T11-like [Sus scrofa]
gene5057	Lib_110629	104	0.00747755	FBXO38	F-box only protein 38 isoform X2 [Sus scrofa]
gene5112	Lib_110925	104	0.00747755	FAM20C	extracellular serine/threonine protein kinase FAM20C [Sus scrofa]
gene5235	Lib_111567	104	0.00747755	TRRAP	transformation/transcription domain-associated protein isoform X11 [Sus scrofa]
gene5566	Lib_113318	104	0.00747755	DOC2A	double C2-like domain-containing protein alpha isoform X4 [Sus scrofa]
gene6304	Lib_117218	104	0.00747755	LOC100513982	retinol dehydrogenase 12-like isoform X1 [Sus scrofa]
gene6382	Lib_117617	104	0.00747755	FBXO48	-
gene6866	Lib_119955	104	0.00747755	CPSF3	cleavage and polyadenylation specificity factor subunit 3 isoform X3 [Sus scrofa]
gene7052	Lib_120926	104	0.00747755	SLA	src-like-adapter [Sus scrofa]
gene7196	Lib_121633	104	0.00747755	ANGPT1	angiopoietin-1 isoform X5 [Sus scrofa]
gene8137	Lib_126481	104	0.00747755	ANKRD34A	-
gene9785	Lib_134942	104	0.00747755	LOC100516735	olfactory receptor 8S1-like [Sus scrofa]
gene10088	Lib_000475	103	0.00726721	FOXF1	forkhead box protein F1 isoform X2 [Sus scrofa]
gene11296	Lib_006825	103	0.00726721	LOC110261055	cytochrome c oxidase subunit 6B2 [Sus scrofa]
gene11681	Lib_008862	103	0.00726721	HSPB7	heat shock protein beta-7 [Sus scrofa]
gene12111	Lib_011155	103	0.00726721	PPP4R1	serine/threonine-protein phosphatase 4 regulatory subunit 1 isoform X4 [Sus scrofa]
gene1249	Lib_012972	103	0.00726721	VPS4B	vacuolar protein sorting-associated protein 4B [Sus scrofa]
gene12563	Lib_013360	103	0.00726721	SLC5A9	sodium/glucose cotransporter 4 [Sus scrofa]
gene12733	Lib_014250	103	0.00726721	LOC106508428	-
gene13385	Lib_017609	103	0.00726721	KHDRBS2	signal transduction-associated protein 2 isoform X2 [Sus scrofa]
gene14087	Lib_021233	103	0.00726721	CMTM5	CKLF-like MARVEL transmembrane domain-containing protein 5 [Sus scrofa]
gene14450	Lib_023070	103	0.00726721	SYNJ2BP	synaptojanin-2-binding protein isoform X1 [Sus scrofa]
gene1548	Lib_028286	103	0.00726721	ISG20	interferon-stimulated gene 20 kDa protein isoform X1 [Sus scrofa]
gene15744	Lib_029605	103	0.00726721	MAPK10	mitogen-activated protein kinase 10 isoform X9 [Sus scrofa]
gene15988	Lib_030806	103	0.00726721	LOC100523626	olfactory receptor 56B1 [Sus scrofa]
gene16654	Lib_034052	103	0.00726721	LOC102163364	-
gene16971	Lib_035664	103	0.00726721	KRIT1	krev interaction trapped protein 1 isoform X3 [Sus scrofa]
gene17760	Lib_039721	103	0.00726721	ELF3	ETS-related transcription factor Elf-3 isoform X3 [Sus scrofa]
gene18077	Lib_041309	103	0.00726721	LOC106505187	-
gene18093	Lib_041398	103	0.00726721	LOC102165569	-
gene18098	Lib_041419	103	0.00726721	CAMK1D	calcium/calmodulin-dependent protein kinase type 1D isoform X6 [Sus scrofa]
gene18381	Lib_042926	103	0.00726721	LOC110255806	-
gene18414	Lib_043097	103	0.00726721	LOC106509267	-
gene18861	Lib_045338	103	0.00726721	C1QTNF1	complement C1q tumor necrosis factor-related protein 1 [Sus scrofa]
gene19197	Lib_047118	103	0.00726721	NAGS	mitochondrial [Sus scrofa]
gene19197	Lib_047119	103	0.00726721	NAGS	mitochondrial [Sus scrofa]
gene1958	Lib_049154	103	0.00726721	MRPL50	mitochondrial [Sus scrofa]
gene19615	Lib_049329	103	0.00726721	LOC110256040	-
gene19908	Lib_050819	103	0.00726721	SMTNL2	-
gene20249	Lib_052624	103	0.00726721	LOC110256513	-
gene20549	Lib_054145	103	0.00726721	CCDC36	interactor of HORMAD1 protein 1 [Sus scrofa]
gene21096	Lib_056949	103	0.00726721	GPR171	probable G-protein coupled receptor 171 [Sus scrofa]
gene22916	Lib_065884	103	0.00726721	RTKN2	rhotekin-2 isoform X3 [Sus scrofa]
gene23556	Lib_069108	103	0.00726721	LOC110256796	-
gene23670	Lib_069723	103	0.00726721	MGMT	methylated-DNA--protein-cysteine methyltransferase isoform X4 [Sus scrofa]
gene23771	Lib_070254	103	0.00726721	LOC106504203	-
gene2520	Lib_077458	103	0.00726721	LOC102158193	tumor necrosis factor receptor superfamily member 6-like [Sus scrofa]
gene25834	Lib_080753	103	0.00726721	MYH7B	myosin-7B isoform X4 [Sus scrofa]
gene26851	Lib_086066	103	0.00726721	LOC106506869	-
gene26901	Lib_086327	103	0.00726721	RARRES2	retinoic acid receptor responder protein 2 isoform X1 [Sus scrofa]
gene27848	Lib_090775	103	0.00726721	MIR20B-1	-
gene27998	Lib_091497	103	0.00726721	LOC100622897	synaptonemal complex protein 3-like isoform X2 [Sus scrofa]
gene28030	Lib_091683	103	0.00726721	MECP2	LOW QUALITY PROTEIN: methyl-CpG-binding protein 2 [Sus scrofa]
gene3360	Lib_102204	103	0.00726721	PRSS38	serine protease 38 [Sus scrofa]
gene3967	Lib_104983	103	0.00726721	LOC100517700	olfactory receptor 7D4-like [Sus scrofa]
gene4629	Lib_108444	103	0.00726721	LOC106509516	-
gene4989	Lib_110267	103	0.00726721	LOC110259670	protocadherin gamma-A9-like [Sus scrofa]
gene5538	Lib_113166	103	0.00726721	LOC110259907	-
gene5650	Lib_113770	103	0.00726721	PDZD9	-
gene760	Lib_123647	103	0.00726721	LOC106506676	-
gene8183	Lib_126736	103	0.00726721	LOC100156167	D-3-phosphoglycerate dehydrogenase-like [Sus scrofa]
gene8547	Lib_128584	103	0.00726721	LOC102167089	-
gene9700	Lib_134516	103	0.00726721	ADA2	adenosine deaminase 2 precursor [Sus scrofa]
gene10189	Lib_001003	102	0.00705686	CTRB2	chymotrypsinogen B2 [Sus scrofa]
gene1027	Lib_001420	102	0.00705686	LOC110261331	-
gene10459	Lib_002393	102	0.00705686	LPCAT2	lysophosphatidylcholine acyltransferase 2 [Sus scrofa]
gene10605	Lib_003167	102	0.00705686	HAMP	hepcidin precursor [Sus scrofa]
gene11016	Lib_005384	102	0.00705686	LOC110261360	-
gene11038	Lib_005497	102	0.00705686	HRC	sarcoplasmic reticulum histidine-rich calcium-binding protein [Sus scrofa]
gene11133	Lib_006016	102	0.00705686	PRPF31	U4/U6 small nuclear ribonucleoprotein Prp31 [Sus scrofa]
gene11568	Lib_008260	102	0.00705686	UTS2	urotensin-2 isoform X1 [Sus scrofa]
gene1189	Lib_009966	102	0.00705686	MBP	myelin basic protein [Sus scrofa]
gene11958	Lib_010329	102	0.00705686	HPCA	neuron-specific calcium-binding protein hippocalcin isoform X1 [Sus scrofa]
gene12101	Lib_011100	102	0.00705686	LOC106508392	-
gene12468	Lib_012872	102	0.00705686	C6H1orf168	raft-recruited ADAP-like phosphoprotein isoform X4 [Sus scrofa]
gene12774	Lib_014470	102	0.00705686	LOC110261762	-
gene12868	Lib_014975	102	0.00705686	LOC110261779	-
gene12912	Lib_015195	102	0.00705686	LOC106504333	-
gene13117	Lib_016238	102	0.00705686	TRNAV-AAC	-
gene13174	Lib_016512	102	0.00705686	ZSCAN31	zinc finger and SCAN domain-containing protein 31 isoform X2 [Sus scrofa]
gene13389	Lib_017622	102	0.00705686	RAB23	ras-related protein Rab-23 [Sus scrofa]
gene14052	Lib_021053	102	0.00705686	DHRS1	dehydrogenase/reductase SDR family member 1 isoform X1 [Sus scrofa]
gene1427	Lib_022177	102	0.00705686	ATP5S	-
gene14876	Lib_025308	102	0.00705686	QDPR	dihydropteridine reductase [Sus scrofa]
gene14910	Lib_025495	102	0.00705686	LOC102157952	-
gene15360	Lib_027698	102	0.00705686	LOC110262137	-
gene15810	Lib_029943	102	0.00705686	LOC102167132	-
gene15922	Lib_030499	102	0.00705686	FAM160A2	LOW QUALITY PROTEIN: FTS and Hook-interacting protein [Sus scrofa]
gene17534	Lib_038552	102	0.00705686	CDC73	parafibromin [Sus scrofa]
gene17786	Lib_039840	102	0.00705686	HABP4	intracellular hyaluronan-binding protein 4 [Sus scrofa]
gene17888	Lib_040359	102	0.00705686	TMEM215	transmembrane protein 215 [Sus scrofa]
gene18415	Lib_043106	102	0.00705686	LOC110255759	-
gene18501	Lib_043530	102	0.00705686	OLFM4	-
gene18940	Lib_045768	102	0.00705686	UNK	RING finger protein unkempt homolog isoform X7 [Sus scrofa]
gene19209	Lib_047189	102	0.00705686	LOC110255997	-
gene19446	Lib_048466	102	0.00705686	LOC110255211	guanine nucleotide-binding protein G(I)/G(S)/G(O) subunit gamma-T2 isoform X2 [Sus scrofa]
gene20301	Lib_052888	102	0.00705686	CMC1	COX assembly mitochondrial protein homolog isoform X2 [Sus scrofa]
gene20790	Lib_055393	102	0.00705686	SUMF1	sulfatase-modifying factor 1 isoform X1 [Sus scrofa]
gene22021	Lib_061274	102	0.00705686	RRP1	ribosomal RNA processing protein 1 homolog A isoform X2 [Sus scrofa]
gene23533	Lib_068985	102	0.00705686	AFAP1L2	LOW QUALITY PROTEIN: actin filament-associated protein 1-like 2 [Sus scrofa]
gene25342	Lib_078191	102	0.00705686	LOC106506564	-
gene26053	Lib_081909	102	0.00705686	LOC100524118	somatomedin-B and thrombospondin type-1 domain-containing protein-like [Sus scrofa]
gene26064	Lib_081957	102	0.00705686	SNAI1	zinc finger protein SNAI1 [Sus scrofa]
gene26100	Lib_082161	102	0.00705686	LOC106506721	-
gene26592	Lib_084726	102	0.00705686	TAS2R16	taste receptor type 2 member 16 [Sus scrofa]
gene26699	Lib_085272	102	0.00705686	LOC106508225	-
gene27480	Lib_089109	102	0.00705686	MAGEE2	-
gene28149	Lib_092296	102	0.00705686	LOC110257913	Y-linked-like [Sus scrofa]
gene28174	Lib_092383	102	0.00705686	LOC110257928	Y-linked-like [Sus scrofa]
gene28245	Lib_092612	102	0.00705686	LOC100524494	olfactory receptor 6C2-like [Sus scrofa]
gene28878	Lib_095398	102	0.00705686	NUDT14	uridine diphosphate glucose pyrophosphatase isoform X6 [Sus scrofa]
gene30040	Lib_099419	102	0.00705686	LOC102165831	SHC-transforming protein 3 isoform X2 [Sus scrofa]
gene30298	Lib_100382	102	0.00705686	LOC110259169	-
gene320	Lib_101483	102	0.00705686	SOGA3	protein SOGA3 [Sus scrofa]
gene4536	Lib_107970	102	0.00705686	XRCC4	DNA repair protein XRCC4 isoform X3 [Sus scrofa]
gene5752	Lib_114293	102	0.00705686	EMP2	epithelial membrane protein 2 isoform X3 [Sus scrofa]
gene5757	Lib_114321	102	0.00705686	LOC102160708	-
gene5903	Lib_115096	102	0.00705686	NTHL1	endonuclease III-like protein 1 isoform X5 [Sus scrofa]
gene6002	Lib_115650	102	0.00705686	MPG	DNA-3-methyladenine glycosylase [Sus scrofa]
gene7213	Lib_121719	102	0.00705686	LOC100156960	-
gene7477	Lib_123008	102	0.00705686	DNAJC5B	dnaJ homolog subfamily C member 5B [Sus scrofa]
gene8091	Lib_126231	102	0.00705686	MRPS21	mitochondrial [Sus scrofa]
gene8125	Lib_126420	102	0.00705686	TRNAV-AAC	-
gene9196	Lib_131990	102	0.00705686	CDK4	cyclin-dependent kinase 4 [Sus scrofa]
gene9254	Lib_132276	102	0.00705686	LOC106507220	-
gene9457	Lib_133266	102	0.00705686	ART4	ecto-ADP-ribosyltransferase 4 isoform X2 [Sus scrofa]
gene9532	Lib_133637	102	0.00705686	LOC100623691	C-type lectin domain family 2 member E-like isoform X2 [Sus scrofa]
gene10112	Lib_000613	101	0.00684651	WFDC1	WAP four-disulfide core domain protein 1 isoform X1 [Sus scrofa]
gene10535	Lib_002797	101	0.00684651	PLEKHF1	pleckstrin homology domain-containing family F member 1 [Sus scrofa]
gene10610	Lib_003197	101	0.00684651	FFAR2-L	free fatty acid receptor 2-like isoform X1 [Sus scrofa]
gene11813	Lib_009561	101	0.00684651	TMEM50A	transmembrane protein 50A isoform X1 [Sus scrofa]
gene13254	Lib_016921	101	0.00684651	LOC110261492	-
gene13424	Lib_017819	101	0.00684651	RPS10	40S ribosomal protein S10 isoform X1 [Sus scrofa]
gene13756	Lib_019575	101	0.00684651	FSD2	-
gene14254	Lib_022120	101	0.00684651	LOC100152678	olfactory receptor 11H7 [Sus scrofa]
gene14417	Lib_022894	101	0.00684651	ARG2	mitochondrial isoform X2 [Sus scrofa]
gene14490	Lib_023281	101	0.00684651	ZNF410	zinc finger protein 410 [Sus scrofa]
gene14567	Lib_023673	101	0.00684651	GTF2A1	transcription initiation factor IIA subunit 1 [Sus scrofa]
gene14729	Lib_024521	101	0.00684651	GAK	cyclin-G-associated kinase isoform X7 [Sus scrofa]
gene15733	Lib_029554	101	0.00684651	LOC100520923	estradiol 17-beta-dehydrogenase 11 [Sus scrofa]
gene15973	Lib_030749	101	0.00684651	LOC110262268	olfactory receptor 52N2-like [Sus scrofa]
gene16861	Lib_035115	101	0.00684651	FMOD	fibromodulin [Sus scrofa]
gene17086	Lib_036241	101	0.00684651	TWIST1	twist-related protein 1 [Sus scrofa]
gene17247	Lib_037082	101	0.00684651	LOC110255505	-
gene18121	Lib_041546	101	0.00684651	TAF3	transcription initiation factor TFIID subunit 3 [Sus scrofa]
gene19141	Lib_046832	101	0.00684651	WNT3	proto-oncogene Wnt-3 isoform X3 [Sus scrofa]
gene19720	Lib_049875	101	0.00684651	TMEM97	transmembrane protein 97 [Sus scrofa]
gene20538	Lib_054089	101	0.00684651	MIR425	-
gene20896	Lib_055934	101	0.00684651	RAB43	ras-related protein Rab-43 [Sus scrofa]
gene21089	Lib_056913	101	0.00684651	SIAH2	E3 ubiquitin-protein ligase SIAH2 [Sus scrofa]
gene21099	Lib_056967	101	0.00684651	P2RY13	P2Y purinoceptor 13 [Sus scrofa]
gene22014	Lib_061233	101	0.00684651	CRYAA	alpha-crystallin A chain [Sus scrofa]
gene22304	Lib_062698	101	0.00684651	GALNT9	polypeptide N-acetylgalactosaminyltransferase 9 isoform X2 [Sus scrofa]
gene2305	Lib_066552	101	0.00684651	TBC1D13	TBC1 domain family member 13 isoform X2 [Sus scrofa]
gene23358	Lib_068061	101	0.00684651	LOC106506104	-
gene23999	Lib_071389	101	0.00684651	HTRA4	LOW QUALITY PROTEIN: serine protease HTRA4 [Sus scrofa]
gene24312	Lib_072970	101	0.00684651	DNAJC10	dnaJ homolog subfamily C member 10 [Sus scrofa]
gene24493	Lib_073891	101	0.00684651	PTH2R	parathyroid hormone 2 receptor [Sus scrofa]
gene25795	Lib_080550	101	0.00684651	BPIFB6	BPI fold-containing family B member 6 isoform X2 [Sus scrofa]
gene26607	Lib_084800	101	0.00684651	TSPAN12	tetraspanin-12 isoform X1 [Sus scrofa]
gene27580	Lib_089428	101	0.00684651	PCDH19	protocadherin-19 isoform X3 [Sus scrofa]
gene27679	Lib_089939	101	0.00684651	COL4A5	collagen alpha-5(IV) chain isoform X3 [Sus scrofa]
gene2781	Lib_090574	101	0.00684651	TMEM179B	transmembrane protein 179B [Sus scrofa]
gene28427	Lib_093506	101	0.00684651	NACC2	nucleus accumbens-associated protein 2 [Sus scrofa]
gene28443	Lib_093583	101	0.00684651	LOC110258097	-
gene29065	Lib_096035	101	0.00684651	LOC110258476	-
gene29851	Lib_098767	101	0.00684651	LOC100739679	LOW QUALITY PROTEIN: olfactory receptor 1J2-like [Sus scrofa]
gene326	Lib_101776	101	0.00684651	LOC110260187	-
gene4902	Lib_109821	101	0.00684651	LRRTM2	leucine-rich repeat transmembrane neuronal protein 2 [Sus scrofa]
gene5068	Lib_110689	101	0.00684651	LOC100514340	-
gene5467	Lib_112777	101	0.00684651	RABGEF1	rab5 GDP/GTP exchange factor isoform X1 [Sus scrofa]
gene5658	Lib_113804	101	0.00684651	ANKS4B	ankyrin repeat and SAM domain-containing protein 4B [Sus scrofa]
gene6429	Lib_117840	101	0.00684651	LOC110260003	-
gene6628	Lib_118773	101	0.00684651	LOC110260034	-
gene7348	Lib_122369	101	0.00684651	CNGB3	cyclic nucleotide-gated cation channel beta-3 [Sus scrofa]
gene7780	Lib_124579	101	0.00684651	SLAMF8	SLAM family member 8 isoform X3 [Sus scrofa]
gene8785	Lib_129866	101	0.00684651	SH3BP1	LOW QUALITY PROTEIN: SH3 domain-binding protein 1 [Sus scrofa]
gene9084	Lib_131406	101	0.00684651	LOC100155548	LOW QUALITY PROTEIN: olfactory receptor 6C4-like [Sus scrofa]
gene9382	Lib_132903	101	0.00684651	FGFR1OP2	-
gene9453	Lib_133246	101	0.00684651	ARHGDIB	rho GDP-dissociation inhibitor 2 [Sus scrofa]
gene9515	Lib_133548	101	0.00684651	LOC106507519	-
gene9658	Lib_134294	101	0.00684651	CRACR2A	LOW QUALITY PROTEIN: EF-hand calcium-binding domain-containing protein 4B [Sus scrofa]
gene9927	Lib_135675	101	0.00684651	LOC106510420	-
gene9961	Lib_135844	101	0.00684651	GALNT4	polypeptide N-acetylgalactosaminyltransferase 4 [Sus scrofa]
gene10305	Lib_001603	100	0.00663616	RSPRY1	RING finger and SPRY domain-containing protein 1 [Sus scrofa]
gene10730	Lib_003848	100	0.00663616	LOC110255217	interferon lambda-3-like [Sus scrofa]
gene10764	Lib_004032	100	0.00663616	SERTAD1	SERTA domain-containing protein 1 [Sus scrofa]
gene11391	Lib_007307	100	0.00663616	LOC110261312	zinc finger protein 548-like isoform X7 [Sus scrofa]
gene12154	Lib_011369	100	0.00663616	LOC110261176	-
gene1269	Lib_014013	100	0.00663616	LMAN1	protein ERGIC-53 [Sus scrofa]
gene12783	Lib_014519	100	0.00663616	PRPF4B	serine/threonine-protein kinase PRP4 homolog isoform X2 [Sus scrofa]
gene12994	Lib_015587	100	0.00663616	TRNAM-CAU	-
gene13371	Lib_017540	100	0.00663616	HMGCLL1	cytoplasmic isoform X3 [Sus scrofa]
gene13517	Lib_018299	100	0.00663616	LOC110261521	-
gene13735	Lib_019469	100	0.00663616	CFAP161	-
gene14777	Lib_024782	100	0.00663616	RGS12	LOW QUALITY PROTEIN: regulator of G-protein signaling 12 [Sus scrofa]
gene14877	Lib_025310	100	0.00663616	CLRN2	clarin-2 [Sus scrofa]
gene14940	Lib_025631	100	0.00663616	DTHD1	death domain-containing protein 1 [Sus scrofa]
gene14983	Lib_025851	100	0.00663616	LOC106504629	-
gene15216	Lib_026961	100	0.00663616	LOC110262115	UDP-glucuronosyltransferase 2B31-like isoform X3 [Sus scrofa]
gene15408	Lib_027952	100	0.00663616	ANAPC10	anaphase-promoting complex subunit 10 isoform X3 [Sus scrofa]
gene15537	Lib_028567	100	0.00663616	MYOZ2	myozenin-2 isoform X2 [Sus scrofa]
gene15953	Lib_030649	100	0.00663616	LOC100520757	olfactory receptor 56A4-like [Sus scrofa]
gene16566	Lib_033586	100	0.00663616	APOA5	apolipoprotein A-V isoform X1 [Sus scrofa]
gene16727	Lib_034431	100	0.00663616	LOC102157846	olfactory receptor 8B3-like [Sus scrofa]
gene16922	Lib_035426	100	0.00663616	IL19	interleukin-19 [Sus scrofa]
gene17381	Lib_037765	100	0.00663616	RNASEL	2-5A-dependent ribonuclease [Sus scrofa]
gene17502	Lib_038386	100	0.00663616	LOC102160321	-
gene18405	Lib_043048	100	0.00663616	CAB39L	-
gene19468	Lib_048584	100	0.00663616	SAMD14	-
gene19529	Lib_048886	100	0.00663616	LOC110256032	-
gene19678	Lib_049659	100	0.00663616	TMEM98	transmembrane protein 98 [Sus scrofa]
gene2036	Lib_053164	100	0.00663616	LPAR1	lysophosphatidic acid receptor 1 isoform X1 [Sus scrofa]
gene20373	Lib_053234	100	0.00663616	SCN5A	LOW QUALITY PROTEIN: sodium channel protein type 5 subunit alpha [Sus scrofa]
gene20792	Lib_055403	100	0.00663616	LOC106505661	-
gene21089	Lib_056910	100	0.00663616	SIAH2	E3 ubiquitin-protein ligase SIAH2 [Sus scrofa]
gene21394	Lib_058429	100	0.00663616	ATP13A4	LOW QUALITY PROTEIN: probable cation-transporting ATPase 13A4 [Sus scrofa]
gene2157	Lib_059265	100	0.00663616	LOC110257099	olfactory receptor 1J4-like [Sus scrofa]
gene22714	Lib_064841	100	0.00663616	PPM1F	protein phosphatase 1F isoform X2 [Sus scrofa]
gene23064	Lib_066629	100	0.00663616	KCNMA1	calcium-activated potassium channel subunit alpha-1 isoform X50 [Sus scrofa]
gene24071	Lib_071775	100	0.00663616	FAM168B	-
gene24185	Lib_072332	100	0.00663616	STK39	STE20/SPS1-related proline-alanine-rich protein kinase [Sus scrofa]
gene24242	Lib_072616	100	0.00663616	SP3	transcription factor Sp3 isoform X2 [Sus scrofa]
gene25602	Lib_079528	100	0.00663616	KAT14	cysteine-rich protein 2-binding protein [Sus scrofa]
gene25861	Lib_080887	100	0.00663616	AAR2	-
gene26398	Lib_083746	100	0.00663616	PRSS37	probable inactive serine protease 37 [Sus scrofa]
gene26482	Lib_084142	100	0.00663616	LOC106506773	-
gene27028	Lib_086984	100	0.00663616	PPEF1	serine/threonine-protein phosphatase with EF-hands 1 isoform X6 [Sus scrofa]
gene27191	Lib_087708	100	0.00663616	LOC110257795	-
gene28322	Lib_092958	100	0.00663616	LOC102162366	-
gene339	Lib_102319	100	0.00663616	HDDC2	HD domain-containing protein 2 isoform X1 [Sus scrofa]
gene4254	Lib_106488	100	0.00663616	IZUMO4	-
gene5680	Lib_113916	100	0.00663616	KNOP1	-
gene5898	Lib_115066	100	0.00663616	TRAF7	E3 ubiquitin-protein ligase TRAF7 isoform X3 [Sus scrofa]
gene6181	Lib_116566	100	0.00663616	LOC102164468	-
gene6459	Lib_117983	100	0.00663616	LOC102159571	-
gene6693	Lib_119066	100	0.00663616	SUPT7L	STAGA complex 65 subunit gamma [Sus scrofa]
gene7314	Lib_122228	100	0.00663616	FAM92A	-
gene7990	Lib_125663	100	0.00663616	S100A13	protein S100-A13 isoform X2 [Sus scrofa]
gene9525	Lib_133604	100	0.00663616	CLEC7A	C-type lectin domain family 7 member A isoform X6 [Sus scrofa]
gene9547	Lib_133712	100	0.00663616	KLRG1	LOW QUALITY PROTEIN: killer cell lectin-like receptor subfamily G member 1 [Sus scrofa]
gene9567	Lib_133813	100	0.00663616	LOC110260746	-
gene9996	Lib_136023	100	0.00663616	ACSS3	mitochondrial isoform X3 [Sus scrofa]
gene1009	Lib_000483	99	0.00642581	TTBK2	tau-tubulin kinase 2 isoform X4 [Sus scrofa]
gene10260	Lib_001372	99	0.00642581	WWP2	NEDD4-like E3 ubiquitin-protein ligase WWP2 isoform X2 [Sus scrofa]
gene11214	Lib_006406	99	0.00642581	ZNF432	zinc finger protein 432 isoform X3 [Sus scrofa]
gene11520	Lib_008004	99	0.00642581	MMEL1	membrane metallo-endopeptidase-like 1 [Sus scrofa]
gene11693	Lib_008926	99	0.00642581	NECAP2	adaptin ear-binding coat-associated protein 2 isoform X1 [Sus scrofa]
gene11837	Lib_009685	99	0.00642581	UBXN11	-
gene12160	Lib_011397	99	0.00642581	ENOSF1	mitochondrial enolase superfamily member 1 isoform X4 [Sus scrofa]
gene12265	Lib_011899	99	0.00642581	SLC39A6	zinc transporter ZIP6 [Sus scrofa]
gene1400	Lib_020797	99	0.00642581	LOC110262096	-
gene1427	Lib_022179	99	0.00642581	ATP5S	-
gene14799	Lib_024897	99	0.00642581	PSAPL1	proactivator polypeptide-like 1 [Sus scrofa]
gene14805	Lib_024938	99	0.00642581	CCDC96	-
gene1579	Lib_029832	99	0.00642581	LOC110259585	-
gene16770	Lib_034652	99	0.00642581	PKNOX2	homeobox protein PKNOX2 isoform X2 [Sus scrofa]
gene17096	Lib_036291	99	0.00642581	SP8	LOW QUALITY PROTEIN: transcription factor Sp8 [Sus scrofa]
gene17435	Lib_038056	99	0.00642581	LOC106505041	-
gene17447	Lib_038111	99	0.00642581	BATF3	basic leucine zipper transcriptional factor ATF-like 3 [Sus scrofa]
gene17574	Lib_038752	99	0.00642581	LOC106507893	-
gene18109	Lib_041487	99	0.00642581	ECHDC3	mitochondrial [Sus scrofa]
gene18140	Lib_041640	99	0.00642581	FBXO18	F-box DNA helicase 1 isoform X2 [Sus scrofa]
gene18264	Lib_042279	99	0.00642581	LNX2	LOW QUALITY PROTEIN: ligand of Numb protein X 2 [Sus scrofa]
gene18494	Lib_043493	99	0.00642581	WBP4	WW domain-binding protein 4 isoform X2 [Sus scrofa]
gene19142	Lib_046837	99	0.00642581	LOC102167870	-
gene19731	Lib_049935	99	0.00642581	SLC13A2	solute carrier family 13 member 2 [Sus scrofa]
gene20052	Lib_051588	99	0.00642581	AURKB	aurora kinase B isoform X5 [Sus scrofa]
gene2037	Lib_053216	99	0.00642581	LOC102160537	-
gene21592	Lib_059376	99	0.00642581	LOC102163705	-
gene21677	Lib_059763	99	0.00642581	ST3GAL6	3-sialyltransferase isoform X6 [Sus scrofa]
gene21974	Lib_061011	99	0.00642581	LOC110256552	-
gene22226	Lib_062324	99	0.00642581	CTSB	cathepsin B isoform X3 [Sus scrofa]
gene22255	Lib_062462	99	0.00642581	LOC110256617	-
gene23015	Lib_066369	99	0.00642581	DNAJB12	dnaJ homolog subfamily B member 12 isoform X3 [Sus scrofa]
gene23025	Lib_066419	99	0.00642581	FAM149B1	-
gene23365	Lib_068102	99	0.00642581	CNNM1	metal transporter CNNM1 isoform X1 [Sus scrofa]
gene23502	Lib_068826	99	0.00642581	ADRA2A	alpha-2A adrenergic receptor [Sus scrofa]
gene24204	Lib_072438	99	0.00642581	UBR3	LOW QUALITY PROTEIN: E3 ubiquitin-protein ligase UBR3 [Sus scrofa]
gene2448	Lib_073823	99	0.00642581	ANO9	anoctamin-9 [Sus scrofa]
gene25862	Lib_080892	99	0.00642581	LOC110257364	-
gene26602	Lib_084774	99	0.00642581	LOC110257588	-
gene27322	Lib_088368	99	0.00642581	LOC100523296	-
gene28363	Lib_093163	99	0.00642581	LOC106507781	-
gene29454	Lib_097439	99	0.00642581	LOC110258724	partial [Sus scrofa]
gene3070	Lib_100818	99	0.00642581	LRP4	low-density lipoprotein receptor-related protein 4 [Sus scrofa]
gene401	Lib_105204	99	0.00642581	LOC110259411	-
gene4067	Lib_105496	99	0.00642581	CERS4	ceramide synthase 4 isoform X1 [Sus scrofa]
gene4361	Lib_107072	99	0.00642581	RUFY1	RUN and FYVE domain-containing protein 1 isoform X3 [Sus scrofa]
gene4910	Lib_109865	99	0.00642581	PROB1	-
gene5647	Lib_113747	99	0.00642581	SDR42E2	putative short-chain dehydrogenase/reductase family 42E member 2 [Sus scrofa]
gene5982	Lib_115528	99	0.00642581	PRR35	-
gene6436	Lib_117878	99	0.00642581	XPO1	exportin-1 isoform X3 [Sus scrofa]
gene6643	Lib_118844	99	0.00642581	TTC27	-
gene6731	Lib_119279	99	0.00642581	DPYSL5	dihydropyrimidinase-related protein 5 [Sus scrofa]
gene7567	Lib_123491	99	0.00642581	UBE2V2	ubiquitin-conjugating enzyme E2 variant 2 [Sus scrofa]
gene8322	Lib_127449	99	0.00642581	RBM15	putative RNA-binding protein 15 [Sus scrofa]
gene8420	Lib_127941	99	0.00642581	RTCA	RNA 3'-terminal phosphate cyclase [Sus scrofa]
gene9710	Lib_134571	99	0.00642581	TUBA8	tubulin alpha-8 chain [Sus scrofa]
gene10034	Lib_000196	98	0.00621546	VPS9D1	-
gene10079	Lib_000429	98	0.00621546	C6H16orf95	-
gene10235	Lib_001238	98	0.00621546	LOC100513797	transducin-like enhancer protein 2 [Sus scrofa]
gene10250	Lib_001316	98	0.00621546	TXNL4B	-
gene12014	Lib_010633	98	0.00621546	OSCP1	protein OSCP1 isoform X4 [Sus scrofa]
gene12058	Lib_010864	98	0.00621546	HPCAL4	hippocalcin-like protein 4 isoform X1 [Sus scrofa]
gene13113	Lib_016219	98	0.00621546	TRNAF-GAA	-
gene13137	Lib_016341	98	0.00621546	LOC100512420	LOW QUALITY PROTEIN: histone H2B type 1-K [Sus scrofa]
gene13609	Lib_018799	98	0.00621546	TCTE1	T-complex-associated testis-expressed protein 1 [Sus scrofa]
gene16886	Lib_035230	98	0.00621546	NFASC	neurofascin isoform X40 [Sus scrofa]
gene17158	Lib_036620	98	0.00621546	LOC110255497	platelet glycoprotein 4-like [Sus scrofa]
gene17292	Lib_037297	98	0.00621546	LOC102164985	-
gene17908	Lib_040462	98	0.00621546	IFNK	interferon kappa [Sus scrofa]
gene18040	Lib_041121	98	0.00621546	LOC102166060	-
gene18997	Lib_046055	98	0.00621546	CD300A	CMRF35-like molecule 8 [Sus scrofa]
gene19092	Lib_046582	98	0.00621546	CD79B	B-cell antigen receptor complex-associated protein beta chain isoform X1 [Sus scrofa]
gene1918	Lib_047023	98	0.00621546	TMOD1	tropomodulin-1 [Sus scrofa]
gene19283	Lib_047583	98	0.00621546	KRT19	type I cytoskeletal 19 [Sus scrofa]
gene19900	Lib_050778	98	0.00621546	UBE2G1	ubiquitin-conjugating enzyme E2 G1 [Sus scrofa]
gene20747	Lib_055165	98	0.00621546	ARL6IP5	PRA1 family protein 3 [Sus scrofa]
gene20780	Lib_055343	98	0.00621546	IL5RA	interleukin-5 receptor subunit alpha isoform X3 [Sus scrofa]
gene21463	Lib_058764	98	0.00621546	SLC12A8	solute carrier family 12 member 8 [Sus scrofa]
gene22906	Lib_065832	98	0.00621546	LOC110256801	-
gene23379	Lib_068163	98	0.00621546	LOC110256606	-
gene23405	Lib_068312	98	0.00621546	TLX1	LOW QUALITY PROTEIN: T-cell leukemia homeobox protein 1 [Sus scrofa]
gene23864	Lib_070681	98	0.00621546	CLASP1	CLIP-associating protein 1 isoform X35 [Sus scrofa]
gene24361	Lib_073205	98	0.00621546	NAB1	NGFI-A-binding protein 1 isoform X4 [Sus scrofa]
gene26032	Lib_081810	98	0.00621546	ZMYND8	LOW QUALITY PROTEIN: protein kinase C-binding protein 1 [Sus scrofa]
gene2625	Lib_082946	98	0.00621546	LOC110259237	-
gene26553	Lib_084518	98	0.00621546	TRNAE-UUC	-
gene2662	Lib_084864	98	0.00621546	AP5B1	AP-5 complex subunit beta-1 [Sus scrofa]
gene26741	Lib_085501	98	0.00621546	HOXA7	homeobox protein Hox-A7 [Sus scrofa]
gene2703	Lib_086994	98	0.00621546	LOC110259239	-
gene2733	Lib_088411	98	0.00621546	PLCB3	5-bisphosphate phosphodiesterase beta-3 [Sus scrofa]
gene27525	Lib_089259	98	0.00621546	RPS6KA6	ribosomal protein S6 kinase alpha-6 isoform X4 [Sus scrofa]
gene27630	Lib_089700	98	0.00621546	TCEAL9	-
gene27745	Lib_090266	98	0.00621546	SEPT6	septin-6 isoform X8 [Sus scrofa]
gene28147	Lib_092291	98	0.00621546	LOC110257946	Y-linked-like [Sus scrofa]
gene2991	Lib_098912	98	0.00621546	LOC110255185	proteoglycan 3-like [Sus scrofa]
gene30245	Lib_100187	98	0.00621546	LOC110259120	olfactory receptor 5AN1-like [Sus scrofa]
gene3623	Lib_103376	98	0.00621546	MAST3	microtubule-associated serine/threonine-protein kinase 3 isoform X23 [Sus scrofa]
gene4983	Lib_110241	98	0.00621546	LOC110259519	protocadherin gamma-A2-like [Sus scrofa]
gene5289	Lib_111843	98	0.00621546	LOC102164353	LOW QUALITY PROTEIN: vomeronasal type-2 receptor 116-like [Sus scrofa]
gene5893	Lib_115044	98	0.00621546	DNASE1L2	LOW QUALITY PROTEIN: deoxyribonuclease-1-like 2 [Sus scrofa]
gene6058	Lib_115918	98	0.00621546	LOC100520015	-
gene6174	Lib_116531	98	0.00621546	LOC110255307	uncharacterized protein LOC110255307 isoform X2 [Sus scrofa]
gene6521	Lib_118251	98	0.00621546	KCNK12	potassium channel subfamily K member 12 [Sus scrofa]
gene6930	Lib_120291	98	0.00621546	FOXH1	forkhead box protein H1 isoform X2 [Sus scrofa]
gene7499	Lib_123119	98	0.00621546	CLVS1	clavesin-1 [Sus scrofa]
gene7562	Lib_123465	98	0.00621546	MIR9839	-
gene7873	Lib_125053	98	0.00621546	ISG20L2	interferon-stimulated 20 kDa exonuclease-like 2 [Sus scrofa]
gene8225	Lib_126959	98	0.00621546	SLC22A15	solute carrier family 22 member 15 isoform X4 [Sus scrofa]
gene8556	Lib_128635	98	0.00621546	C4H1orf52	UPF0690 protein C1orf52 homolog isoform X2 [Sus scrofa]
gene9314	Lib_132573	98	0.00621546	LOC110260706	-
gene9696	Lib_134489	98	0.00621546	IL17RA	LOW QUALITY PROTEIN: interleukin-17 receptor A [Sus scrofa]
gene1004	Lib_000222	97	0.00600511	EPB42	erythrocyte membrane protein band 4.2 isoform X3 [Sus scrofa]
gene1017	Lib_000910	97	0.00600511	ZNF106	zinc finger protein 106 isoform X4 [Sus scrofa]
gene10302	Lib_001590	97	0.00600511	NLRC5	protein NLRC5 isoform X3 [Sus scrofa]
gene11876	Lib_009895	97	0.00600511	THEMIS2	protein THEMIS2 [Sus scrofa]
gene11994	Lib_010515	97	0.00600511	TFAP2E	partial [Sus scrofa]
gene12021	Lib_010672	97	0.00600511	MEAF6	chromatin modification-related protein MEAF6 isoform X2 [Sus scrofa]
gene1224	Lib_011785	97	0.00600511	TMX3	protein disulfide-isomerase TMX3 isoform X2 [Sus scrofa]
gene12677	Lib_013957	97	0.00600511	FAM183A	protein FAM183A isoform X1 [Sus scrofa]
gene13171	Lib_016501	97	0.00600511	ZSCAN26	zinc finger and SCAN domain-containing protein 26 [Sus scrofa]
gene13577	Lib_018621	97	0.00600511	DNPH1	2'-deoxynucleoside 5'-phosphate N-hydrolase 1 isoform X1 [Sus scrofa]
gene14553	Lib_023614	97	0.00600511	ALKBH1	nucleic acid dioxygenase ALKBH1 [Sus scrofa]
gene14618	Lib_023923	97	0.00600511	SLC24A4	sodium/potassium/calcium exchanger 4 isoform X2 [Sus scrofa]
gene15512	Lib_028460	97	0.00600511	LOC110262162	-
gene15587	Lib_028785	97	0.00600511	EGF	pro-epidermal growth factor isoform X2 [Sus scrofa]
gene15712	Lib_029441	97	0.00600511	LOC102166545	-
gene15895	Lib_030355	97	0.00600511	LOC100738816	olfactory receptor 2D3-like [Sus scrofa]
gene15956	Lib_030657	97	0.00600511	LOC100520207	LOW QUALITY PROTEIN: olfactory receptor 56A1 [Sus scrofa]
gene16041	Lib_031073	97	0.00600511	LOC100517771	putative olfactory receptor 52P1 [Sus scrofa]
gene16568	Lib_033599	97	0.00600511	APOA4	apolipoprotein A-IV precursor [Sus scrofa]
gene16905	Lib_035336	97	0.00600511	PM20D1	N-fatty-acyl-amino acid synthase/hydrolase PM20D1 isoform X2 [Sus scrofa]
gene17539	Lib_038576	97	0.00600511	UCHL5	ubiquitin carboxyl-terminal hydrolase isozyme L5 [Sus scrofa]
gene17656	Lib_039179	97	0.00600511	LOC110255647	-
gene17832	Lib_040078	97	0.00600511	HNRNPK	heterogeneous nuclear ribonucleoprotein K isoform X4 [Sus scrofa]
gene1795	Lib_040664	97	0.00600511	C1H9orf40	-
gene1876	Lib_044798	97	0.00600511	LOC100514147	-
gene18951	Lib_045827	97	0.00600511	CASKIN2	-
gene19689	Lib_049718	97	0.00600511	ADAP2	arf-GAP with dual PH domain-containing protein 2 isoform X5 [Sus scrofa]
gene19901	Lib_050786	97	0.00600511	LOC102157773	cytochrome c oxidase subunit 6C-like [Sus scrofa]
gene20494	Lib_053874	97	0.00600511	PTPN23	tyrosine-protein phosphatase non-receptor type 23 isoform X4 [Sus scrofa]
gene20674	Lib_054794	97	0.00600511	LOC106505618	-
gene20705	Lib_054951	97	0.00600511	FAM3D	protein FAM3D isoform X9 [Sus scrofa]
gene20777	Lib_055322	97	0.00600511	LOC106505657	-
gene20790	Lib_055391	97	0.00600511	SUMF1	sulfatase-modifying factor 1 isoform X1 [Sus scrofa]
gene22234	Lib_062359	97	0.00600511	DEFB134	-
gene22309	Lib_062724	97	0.00600511	ULK1	serine/threonine-protein kinase ULK1 isoform X2 [Sus scrofa]
gene22715	Lib_064844	97	0.00600511	MAPK1	mitogen-activated protein kinase 1 isoform X1 [Sus scrofa]
gene22889	Lib_065746	97	0.00600511	LOC100737817	-
gene23580	Lib_069239	97	0.00600511	TIAL1	nucleolysin TIAR isoform X7 [Sus scrofa]
gene23591	Lib_069294	97	0.00600511	WDR11	LOW QUALITY PROTEIN: WD repeat-containing protein 11 [Sus scrofa]
gene23793	Lib_070351	97	0.00600511	HNMT	histamine N-methyltransferase [Sus scrofa]
gene24831	Lib_075589	97	0.00600511	D2HGDH	mitochondrial [Sus scrofa]
gene2633	Lib_083386	97	0.00600511	YIF1A	protein YIF1A isoform X6 [Sus scrofa]
gene26975	Lib_086707	97	0.00600511	LOC110257650	-
gene27290	Lib_088196	97	0.00600511	PLP2	proteolipid protein 2 [Sus scrofa]
gene27453	Lib_088981	97	0.00600511	CITED1	cbp/p300-interacting transactivator 1 isoform X4 [Sus scrofa]
gene27812	Lib_090592	97	0.00600511	AIFM1	mitochondrial isoform X1 [Sus scrofa]
gene28691	Lib_094573	97	0.00600511	LOC110258257	olfactory receptor 10AG1-like [Sus scrofa]
gene28776	Lib_094866	97	0.00600511	LOC110258313	-
gene28916	Lib_095600	97	0.00600511	LOC110258382	-
gene28918	Lib_095609	97	0.00600511	LOC110258383	-
gene29138	Lib_096266	97	0.00600511	LOC100512181	BTB/POZ domain-containing protein KCTD14 isoform X2 [Sus scrofa]
gene29985	Lib_099206	97	0.00600511	LOC110259009	olfactory receptor 2B11-like [Sus scrofa]
gene3140	Lib_101183	97	0.00600511	LOC102157601	-
gene3484	Lib_102693	97	0.00600511	LOC100522664	olfactory receptor 2AJ1-like [Sus scrofa]
gene468	Lib_108684	97	0.00600511	ANKRD6	ankyrin repeat domain-containing protein 6 isoform X4 [Sus scrofa]
gene4770	Lib_109120	97	0.00600511	KIAA1024L	UPF0258 protein KIAA1024-like homolog [Sus scrofa]
gene4971	Lib_110180	97	0.00600511	LOC100624174	protocadherin beta-18-like [Sus scrofa]
gene5332	Lib_112069	97	0.00600511	LOC106509647	-
gene5827	Lib_114694	97	0.00600511	TRNAK-CUU	-
gene6863	Lib_119943	97	0.00600511	YWHAQ	14-3-3 protein theta [Sus scrofa]
gene6866	Lib_119956	97	0.00600511	CPSF3	cleavage and polyadenylation specificity factor subunit 3 isoform X3 [Sus scrofa]
gene7104	Lib_121179	97	0.00600511	TMEM65	transmembrane protein 65 isoform X2 [Sus scrofa]
gene8348	Lib_127579	97	0.00600511	GNAI3	guanine nucleotide-binding protein G(k) subunit alpha isoform X1 [Sus scrofa]
gene8994	Lib_130965	97	0.00600511	LOC102167757	-
gene9168	Lib_131841	97	0.00600511	NEMP1	nuclear envelope integral membrane protein 1 [Sus scrofa]
gene9797	Lib_134997	97	0.00600511	LOC110260594	olfactory receptor 8S1-like [Sus scrofa]
gene10155	Lib_000831	96	0.00579476	LOC106510465	-
gene1020	Lib_001057	96	0.00579476	GANC	neutral alpha-glucosidase C isoform X5 [Sus scrofa]
gene10213	Lib_001124	96	0.00579476	LOC102163267	-
gene10217	Lib_001146	96	0.00579476	SF3B3	splicing factor 3B subunit 3 [Sus scrofa]
gene11389	Lib_007290	96	0.00579476	LOC110261313	zinc finger protein 548-like [Sus scrofa]
gene11763	Lib_009297	96	0.00579476	ZBTB40	LOW QUALITY PROTEIN: zinc finger and BTB domain-containing protein 40 [Sus scrofa]
gene11859	Lib_009805	96	0.00579476	WDTC1	WD and tetratricopeptide repeats protein 1 isoform X2 [Sus scrofa]
gene12864	Lib_014954	96	0.00579476	MIR9837	-
gene13256	Lib_016929	96	0.00579476	PSORS1C2	-
gene13613	Lib_018828	96	0.00579476	SUPT3H	transcription initiation protein SPT3 homolog isoform X3 [Sus scrofa]
gene14125	Lib_021431	96	0.00579476	LOC102158035	-
gene15061	Lib_026234	96	0.00579476	LOC100525350	polyprenol reductase isoform X2 [Sus scrofa]
gene15779	Lib_029775	96	0.00579476	LOC100737511	-
gene1640	Lib_032749	96	0.00579476	LOC100153661	interferon alpha-14 precursor [Sus scrofa]
gene16979	Lib_035706	96	0.00579476	CDK6	-
gene17215	Lib_036921	96	0.00579476	LOC110262252	-
gene17543	Lib_038603	96	0.00579476	LOC102166310	-
gene17895	Lib_040396	96	0.00579476	LOC110255676	-
gene17968	Lib_040750	96	0.00579476	SLC39A12	zinc transporter ZIP12 isoform X1 [Sus scrofa]
gene18301	Lib_042491	96	0.00579476	LOC102159067	uncharacterized protein LOC102159067 [Sus scrofa]
gene18618	Lib_044055	96	0.00579476	DNAJC3	-
gene18715	Lib_044556	96	0.00579476	SPACA7	-
gene18993	Lib_046035	96	0.00579476	LOC100515852	polymeric immunoglobulin receptor-like isoform X4 [Sus scrofa]
gene19025	Lib_046222	96	0.00579476	LOC110255978	-
gene19415	Lib_048306	96	0.00579476	CDK5RAP3	CDK5 regulatory subunit-associated protein 3 [Sus scrofa]
gene19435	Lib_048414	96	0.00579476	HOXB13	homeobox protein Hox-B13 [Sus scrofa]
gene19548	Lib_048982	96	0.00579476	LOC100513817	olfactory receptor 4D2 [Sus scrofa]
gene20811	Lib_055492	96	0.00579476	CPNE9	copine-9 isoform X6 [Sus scrofa]
gene21496	Lib_058925	96	0.00579476	WDR5B	-
gene21838	Lib_060383	96	0.00579476	ADAMTS5	A disintegrin and metalloproteinase with thrombospondin motifs 5 isoform X2 [Sus scrofa]
gene23367	Lib_068109	96	0.00579476	LOC106506106	-
gene23803	Lib_070396	96	0.00579476	LOC100625897	LOW QUALITY PROTEIN: lactase-phlorizin hydrolase [Sus scrofa]
gene24514	Lib_073980	96	0.00579476	LOC110257139	-
gene24689	Lib_074865	96	0.00579476	LOC110257014	-
gene25157	Lib_077238	96	0.00579476	BDP1	transcription factor TFIIIB component B'' homolog isoform X2 [Sus scrofa]
gene25660	Lib_079837	96	0.00579476	LOC110257359	-
gene26088	Lib_082090	96	0.00579476	LOC102168017	-
gene26228	Lib_082843	96	0.00579476	LOC110257381	-
gene2666	Lib_085066	96	0.00579476	RELA	transcription factor p65 [Sus scrofa]
gene26929	Lib_086474	96	0.00579476	LOC102166006	-
gene27041	Lib_087051	96	0.00579476	RPS6KA3	ribosomal protein S6 kinase alpha-3 isoform X3 [Sus scrofa]
gene27594	Lib_089501	96	0.00579476	TAF7L	transcription initiation factor TFIID subunit 7-like isoform X3 [Sus scrofa]
gene27724	Lib_090159	96	0.00579476	LOC110257775	-
gene2880	Lib_095000	96	0.00579476	LOC110259255	-
gene29604	Lib_097917	96	0.00579476	LOC110258820	-
gene29634	Lib_098016	96	0.00579476	LOC106507723	-
gene3214	Lib_101555	96	0.00579476	LUZP2	-
gene3523	Lib_102864	96	0.00579476	LOC100516421	olfactory receptor 2G3 [Sus scrofa]
gene3818	Lib_104334	96	0.00579476	CC2D1A	coiled-coil and C2 domain-containing protein 1A isoform X2 [Sus scrofa]
gene4254	Lib_106489	96	0.00579476	IZUMO4	-
gene4745	Lib_108992	96	0.00579476	LMNB1	lamin-B1 [Sus scrofa]
gene5160	Lib_111173	96	0.00579476	TTYH3	protein tweety homolog 3 isoform X3 [Sus scrofa]
gene5267	Lib_111728	96	0.00579476	LOC110259856	cytochrome P450 3A29-like [Sus scrofa]
gene5306	Lib_111940	96	0.00579476	MCM7	DNA replication licensing factor MCM7 isoform X2 [Sus scrofa]
gene5631	Lib_113666	96	0.00579476	GGA2	ADP-ribosylation factor-binding protein GGA2 isoform X2 [Sus scrofa]
gene631	Lib_117237	96	0.00579476	FAM26D	protein FAM26D isoform X2 [Sus scrofa]
gene7002	Lib_120684	96	0.00579476	PSCA	prostate stem cell antigen [Sus scrofa]
gene8120	Lib_126396	96	0.00579476	TRNAV-AAC	-
gene8256	Lib_127105	96	0.00579476	DCLRE1B	5' exonuclease Apollo [Sus scrofa]
gene8404	Lib_127851	96	0.00579476	OLFM3	-
gene8683	Lib_129323	96	0.00579476	TNFRSF13C	tumor necrosis factor receptor superfamily member 13C isoform X2 [Sus scrofa]
gene8732	Lib_129580	96	0.00579476	CACNA1I	LOW QUALITY PROTEIN: voltage-dependent T-type calcium channel subunit alpha-1I [Sus scrofa]
gene9351	Lib_132745	96	0.00579476	AMN1	-
gene9643	Lib_134217	96	0.00579476	GALNT8	probable polypeptide N-acetylgalactosaminyltransferase 8 isoform X3 [Sus scrofa]
gene1009	Lib_000482	95	0.00558441	TTBK2	tau-tubulin kinase 2 isoform X4 [Sus scrofa]
gene11336	Lib_007044	95	0.00558441	NLRP5	LRR and PYD domains-containing protein 5 [Sus scrofa]
gene11552	Lib_008179	95	0.00558441	ESPN	espin isoform X5 [Sus scrofa]
gene13143	Lib_016368	95	0.00558441	TRNAM-CAU	-
gene13254	Lib_016922	95	0.00558441	LOC110261492	-
gene13428	Lib_017841	95	0.00558441	C7H6orf106	-
gene13925	Lib_020418	95	0.00558441	NPTN	neuroplastin isoform X2 [Sus scrofa]
gene14043	Lib_021002	95	0.00558441	NYNRIN	LOW QUALITY PROTEIN: protein NYNRIN [Sus scrofa]
gene14407	Lib_022845	95	0.00558441	ATP6V1D	V-type proton ATPase subunit D [Sus scrofa]
gene14822	Lib_025022	95	0.00558441	EVC	ellis-van Creveld syndrome protein isoform X5 [Sus scrofa]
gene15717	Lib_029466	95	0.00558441	HERC6	probable E3 ubiquitin-protein ligase HERC6 isoform X7 [Sus scrofa]
gene15777	Lib_029765	95	0.00558441	LIN54	-
gene16121	Lib_031447	95	0.00558441	LOC100737577	LOW QUALITY PROTEIN: olfactory receptor 51D1 [Sus scrofa]
gene167	Lib_034282	95	0.00558441	KATNA1	katanin p60 ATPase-containing subunit A1 isoform X2 [Sus scrofa]
gene16898	Lib_035291	95	0.00558441	MFSD4A	major facilitator superfamily domain-containing protein 4A [Sus scrofa]
gene16959	Lib_035614	95	0.00558441	CDK14	cyclin-dependent kinase 14 isoform X2 [Sus scrofa]
gene17219	Lib_036939	95	0.00558441	DUS4L	tRNA-dihydrouridine(20a/20b) synthase [NAD(P)+]-like isoform X2 [Sus scrofa]
gene17608	Lib_038928	95	0.00558441	TAF1A	TATA box-binding protein-associated factor RNA polymerase I subunit A [Sus scrofa]
gene17698	Lib_039395	95	0.00558441	CAPN8	calpain-8 isoform X2 [Sus scrofa]
gene18433	Lib_043205	95	0.00558441	LRRC63	-
gene19108	Lib_046665	95	0.00558441	ACE	angiotensin-converting enzyme isoform 2 precursor [Sus scrofa]
gene19273	Lib_047537	95	0.00558441	JUP	junction plakoglobin [Sus scrofa]
gene19306	Lib_047705	95	0.00558441	LOC100523463	-
gene19636	Lib_049440	95	0.00558441	CCL3L1	C-C motif chemokine 3-like 1 precursor [Sus scrofa]
gene19789	Lib_050235	95	0.00558441	BHLHA9	class A basic helix-loop-helix protein 9 [Sus scrofa]
gene20218	Lib_052480	95	0.00558441	MAP2K3	dual specificity mitogen-activated protein kinase kinase 3 isoform X7 [Sus scrofa]
gene20410	Lib_053423	95	0.00558441	SS18L2	SS18-like protein 2 [Sus scrofa]
gene20473	Lib_053760	95	0.00558441	LRRC2	-
gene2066	Lib_054725	95	0.00558441	CDC26	anaphase-promoting complex subunit CDC26 isoform X3 [Sus scrofa]
gene20897	Lib_055942	95	0.00558441	LOC102162880	pre-mRNA-splicing factor ISY1 homolog [Sus scrofa]
gene20931	Lib_056127	95	0.00558441	ACAD11	LOW QUALITY PROTEIN: acyl-CoA dehydrogenase family member 11 [Sus scrofa]
gene2130	Lib_057923	95	0.00558441	LOC106507029	-
gene22004	Lib_061177	95	0.00558441	PDE9A	5'-cyclic phosphodiesterase 9A isoform X4 [Sus scrofa]
gene22150	Lib_061937	95	0.00558441	STC1	stanniocalcin-1 precursor [Sus scrofa]
gene22999	Lib_066270	95	0.00558441	LOC110256673	-
gene23602	Lib_069361	95	0.00558441	DMBT1	deleted in malignant brain tumors 1 protein precursor [Sus scrofa]
gene24792	Lib_075378	95	0.00558441	LOC110257159	olfactory receptor 12-like [Sus scrofa]
gene25144	Lib_077168	95	0.00558441	LOC102160395	-
gene25521	Lib_079128	95	0.00558441	LOC110257492	-
gene26075	Lib_082020	95	0.00558441	RIPOR3	-
gene26679	Lib_085171	95	0.00558441	NT5C3A	cytosolic 5'-nucleotidase 3A isoform X2 [Sus scrofa]
gene26735	Lib_085462	95	0.00558441	LOC102160006	-
gene26743	Lib_085507	95	0.00558441	HOXA3	homeobox protein Hox-A3 [Sus scrofa]
gene26836	Lib_085984	95	0.00558441	POLD2	DNA polymerase delta subunit 2 isoform X1 [Sus scrofa]
gene27202	Lib_087758	95	0.00558441	LOC110257760	-
gene27437	Lib_088901	95	0.00558441	LOC100620825	rho-related GTP-binding protein RhoG-like [Sus scrofa]
gene27816	Lib_090608	95	0.00558441	GPR119	glucose-dependent insulinotropic receptor [Sus scrofa]
gene28287	Lib_092798	95	0.00558441	TRNAA-CGC	-
gene28598	Lib_094222	95	0.00558441	LOC110258194	acetylserotonin O-methyltransferase-like [Sus scrofa]
gene3277	Lib_101871	95	0.00558441	INSC	protein inscuteable homolog isoform X2 [Sus scrofa]
gene3372	Lib_102260	95	0.00558441	RNF187	E3 ubiquitin-protein ligase RNF187 [Sus scrofa]
gene396	Lib_104958	95	0.00558441	PHF3	PHD finger protein 3 isoform X4 [Sus scrofa]
gene4488	Lib_107709	95	0.00558441	AP3B1	AP-3 complex subunit beta-1 isoform X1 [Sus scrofa]
gene5044	Lib_110559	95	0.00558441	SPINK1	serine protease inhibitor Kazal-type 1 [Sus scrofa]
gene5239	Lib_111586	95	0.00558441	LOC102160349	LOW QUALITY PROTEIN: myosin-16-like [Sus scrofa]
gene5399	Lib_112418	95	0.00558441	LOC110259893	-
gene5487	Lib_112882	95	0.00558441	MRPS17	mitochondrial [Sus scrofa]
gene5576	Lib_113372	95	0.00558441	MAPK3	mitogen-activated protein kinase 3 [Sus scrofa]
gene5606	Lib_113533	95	0.00558441	GTF3C1	general transcription factor 3C polypeptide 1 isoform X2 [Sus scrofa]
gene5747	Lib_114267	95	0.00558441	LOC106509696	-
gene5811	Lib_114610	95	0.00558441	LOC106509711	-
gene6287	Lib_117115	95	0.00558441	DOK1	docking protein 1 [Sus scrofa]
gene7047	Lib_120910	95	0.00558441	NDRG1	protein NDRG1 [Sus scrofa]
gene7145	Lib_121377	95	0.00558441	DSCC1	sister chromatid cohesion protein DCC1 isoform X2 [Sus scrofa]
gene7179	Lib_121546	95	0.00558441	KCNV1	potassium voltage-gated channel subfamily V member 1 isoform X1 [Sus scrofa]
gene7560	Lib_123456	95	0.00558441	LOC102157622	-
gene7773	Lib_124540	95	0.00558441	KCNJ10	ATP-sensitive inward rectifier potassium channel 10 [Sus scrofa]
gene7966	Lib_125538	95	0.00558441	UBAP2L	ubiquitin-associated protein 2-like isoform X30 [Sus scrofa]
gene8719	Lib_129518	95	0.00558441	MCHR1	melanin-concentrating hormone receptor 1 isoform X1 [Sus scrofa]
gene9221	Lib_132122	95	0.00558441	LOC110260691	-
gene9693	Lib_134476	95	0.00558441	DCP1B	mRNA-decapping enzyme 1B isoform X3 [Sus scrofa]
gene10148	Lib_000790	94	0.00537407	ATMIN	ATM interactor [Sus scrofa]
gene1028	Lib_001461	94	0.00537407	EHD4	EH domain-containing protein 4 [Sus scrofa]
gene10728	Lib_003832	94	0.00537407	NCCRP1	F-box only protein 50 [Sus scrofa]
gene11182	Lib_006272	94	0.00537407	LOC110261288	-
gene11332	Lib_007020	94	0.00537407	NLRP11	LRR and PYD domains-containing protein 11 isoform X3 [Sus scrofa]
gene11478	Lib_007772	94	0.00537407	PUSL1	tRNA pseudouridine synthase-like 1 isoform X3 [Sus scrofa]
gene11657	Lib_008738	94	0.00537407	PDPN	podoplanin [Sus scrofa]
gene11734	Lib_009143	94	0.00537407	LOC102158352	-
gene12084	Lib_011003	94	0.00537407	PSMG2	proteasome assembly chaperone 2 [Sus scrofa]
gene1264	Lib_013758	94	0.00537407	MC4R	melanocortin receptor 4 [Sus scrofa]
gene1274	Lib_014279	94	0.00537407	LOC100627702	O-acyltransferase like protein-like isoform X6 [Sus scrofa]
gene1287	Lib_014982	94	0.00537407	KBTBD13	-
gene12886	Lib_015065	94	0.00537407	MYLIP	E3 ubiquitin-protein ligase MYLIP isoform X1 [Sus scrofa]
gene12944	Lib_015350	94	0.00537407	C7H6orf229	-
gene13364	Lib_017500	94	0.00537407	SLC39A7	zinc transporter SLC39A7 isoform X2 [Sus scrofa]
gene1339	Lib_017626	94	0.00537407	NOX5	NADPH oxidase 5 isoform X3 [Sus scrofa]
gene13896	Lib_020249	94	0.00537407	CPLX3	complexin-3 [Sus scrofa]
gene15257	Lib_027161	94	0.00537407	DCK	deoxycytidine kinase isoform X3 [Sus scrofa]
gene1537	Lib_027751	94	0.00537407	TRMT5	tRNA (guanine(37)-N1)-methyltransferase isoform X2 [Sus scrofa]
gene15699	Lib_029371	94	0.00537407	MMRN1	multimerin-1 [Sus scrofa]
gene17364	Lib_037671	94	0.00537407	XPR1	xenotropic and polytropic retrovirus receptor 1 [Sus scrofa]
gene18194	Lib_041909	94	0.00537407	ZMYND11	zinc finger MYND domain-containing protein 11 isoform X7 [Sus scrofa]
gene19219	Lib_047240	94	0.00537407	LOC102160370	-
gene19424	Lib_048352	94	0.00537407	HOXB2	homeobox protein Hox-B2 [Sus scrofa]
gene19821	Lib_050405	94	0.00537407	SERPINF1	pigment epithelium-derived factor isoform X1 [Sus scrofa]
gene19863	Lib_050585	94	0.00537407	LOC100627505	olfactory receptor 1A1-like [Sus scrofa]
gene20188	Lib_052315	94	0.00537407	LOC110256131	-
gene20211	Lib_052444	94	0.00537407	TNFRSF13B	tumor necrosis factor receptor superfamily member 13B [Sus scrofa]
gene20334	Lib_053038	94	0.00537407	CRTAP	cartilage-associated protein [Sus scrofa]
gene20576	Lib_054294	94	0.00537407	SEMA3F	semaphorin-3F isoform X3 [Sus scrofa]
gene21799	Lib_060236	94	0.00537407	USP25	ubiquitin carboxyl-terminal hydrolase 25 isoform X5 [Sus scrofa]
gene21899	Lib_060676	94	0.00537407	CRYZL1	quinone oxidoreductase-like protein 1 isoform X1 [Sus scrofa]
gene22001	Lib_061164	94	0.00537407	LOC110256494	-
gene22113	Lib_061741	94	0.00537407	DMTN	dematin isoform X7 [Sus scrofa]
gene22455	Lib_063468	94	0.00537407	FBXW8	F-box/WD repeat-containing protein 8 isoform X3 [Sus scrofa]
gene22780	Lib_065201	94	0.00537407	RTN4R	reticulon-4 receptor [Sus scrofa]
gene23117	Lib_066910	94	0.00537407	LOC110256652	-
gene23230	Lib_067473	94	0.00537407	LOC100156277	lipase member N [Sus scrofa]
gene23533	Lib_068984	94	0.00537407	AFAP1L2	LOW QUALITY PROTEIN: actin filament-associated protein 1-like 2 [Sus scrofa]
gene23703	Lib_069909	94	0.00537407	VENTX	homeobox protein VENTX isoform X1 [Sus scrofa]
gene24487	Lib_073854	94	0.00537407	LOC100156107	gamma-crystallin B isoform X2 [Sus scrofa]
gene2564	Lib_079725	94	0.00537407	TCIRG1	V-type proton ATPase 116 kDa subunit a isoform X1 [Sus scrofa]
gene25971	Lib_081475	94	0.00537407	DBNDD2	dysbindin domain-containing protein 2 isoform X1 [Sus scrofa]
gene25984	Lib_081537	94	0.00537407	WFDC9	-
gene26023	Lib_081765	94	0.00537407	LOC100738769	LOW QUALITY PROTEIN: thyrotropin-releasing hormone receptor-like [Sus scrofa]
gene26722	Lib_085394	94	0.00537407	LOC100515112	-
gene26905	Lib_086345	94	0.00537407	LOC110257720	-
gene26931	Lib_086489	94	0.00537407	LOC110257805	-
gene26964	Lib_086655	94	0.00537407	LOC110257809	-
gene27215	Lib_087810	94	0.00537407	KDM6A	lysine-specific demethylase 6A isoform X7 [Sus scrofa]
gene27264	Lib_088054	94	0.00537407	EBP	Delta(7)-isomerase isoform X1 [Sus scrofa]
gene27783	Lib_090452	94	0.00537407	STAG2	cohesin subunit SA-2 isoform X4 [Sus scrofa]
gene284	Lib_093361	94	0.00537407	LOC100155663	LOW QUALITY PROTEIN: trace amine-associated receptor 6-like [Sus scrofa]
gene29537	Lib_097663	94	0.00537407	LOC100511623	olfactory receptor 7A17-like [Sus scrofa]
gene3390	Lib_102326	94	0.00537407	LOC100525099	L-amino-acid oxidase-like [Sus scrofa]
gene3583	Lib_103165	94	0.00537407	TMEM161A	transmembrane protein 161A isoform X2 [Sus scrofa]
gene3856	Lib_104543	94	0.00537407	FBXW9	-
gene3988	Lib_105081	94	0.00537407	MRPL4	mitochondrial isoform X2 [Sus scrofa]
gene4072	Lib_105514	94	0.00537407	ELAVL1	ELAV-like protein 1 [Sus scrofa]
gene4127	Lib_105805	94	0.00537407	GTF2F1	general transcription factor IIF subunit 1 [Sus scrofa]
gene4808	Lib_109327	94	0.00537407	LOC102159960	-
gene5025	Lib_110464	94	0.00537407	PRELID2	PRELI domain-containing protein 2 isoform X4 [Sus scrofa]
gene5885	Lib_115003	94	0.00537407	LOC106507370	-
[truncated: 3,301 more rows]

## Sheet: IPEC-J2 PEDV 3rd MAGeCK-1
Gene	Gene Name	sgRNA	group|beta	group|z	group|p-value	group|fdr	group|wald-p-value	group|wald-fdr	Description	sgRNA ID
gene5020	YIPF5	4	43.674	1.229	0	0	0.21907	0.99833	protein YIPF5 isoform X2 [Sus scrofa]	Lib_110444;Lib_110443;Lib_110445;Lib_110446
gene4535	TMEM167A	4	32.618	1.2641	6.8859e-05	0.66667	0.20621	0.99833	protein kish-A [Sus scrofa]	Lib_107962;Lib_107961;Lib_107964;Lib_107965
gene4927	CYSTM1	4	14.073	1.2246	0.00017215	0.81818	0.22071	0.99833	-	Lib_109944;Lib_109946;Lib_109943;Lib_109945
gene26765	MIR148A	1	5.6392	0.014564	0.00068859	0.81818	0.98838	0.99933	-	Lib_085627
gene3986	DNMT1	4	4.8737	0.065451	0.0011706	0.81818	0.94781	0.99889	DNA (cytosine-5)-methyltransferase 1 isoform X8 [Sus scrofa]	Lib_105070;Lib_105069;Lib_105073;Lib_105071
gene20821	JAGN1	5	4.4288	0.10508	0.0015837	0.81818	0.91631	0.99833	LOW QUALITY PROTEIN: protein jagunal homolog 1 [Sus scrofa]	Lib_055545;Lib_055546;Lib_055547;Lib_055548;Lib_055544
gene8791	ELFN2	4	4.3598	0.10307	0.0016526	0.81818	0.91791	0.99833	protein phosphatase 1 regulatory subunit 29 [Sus scrofa]	Lib_129903;Lib_129899;Lib_129901;Lib_129902
gene8215	CD58	4	4.1865	0.10164	0.0018592	0.81818	0.91905	0.99833	-	Lib_126903;Lib_126906;Lib_126902;Lib_126904
gene1244	LOC110261636	3	4.1185	0.10654	0.0019969	0.86567	0.91515	0.99833	serpin B3-like [Sus scrofa]	Lib_012729;Lib_012731;Lib_012732
gene8059	ZNF687	3	4.0265	0.10797	0.0022035	0.90141	0.91402	0.99833	zinc finger protein 687 [Sus scrofa]	Lib_126052;Lib_126049;Lib_126051
gene18588	LOC110255771	3	3.9441	0.11913	0.0026166	0.91014	0.90517	0.99833	-	Lib_043907;Lib_043911;Lib_043910
gene4250	SF3A2	2	3.8936	0.09967	0.0028232	0.91014	0.92061	0.99833	splicing factor 3A subunit 2 [Sus scrofa]	Lib_106470;Lib_106468
gene15824	TMEM41B	4	3.8884	0.13971	0.0028921	0.91014	0.88889	0.99833	transmembrane protein 41B isoform X3 [Sus scrofa]	Lib_030013;Lib_030014;Lib_030016;Lib_030017
gene22957	CCAR1	3	3.8787	0.12508	0.0029609	0.91014	0.90046	0.99833	cell division cycle and apoptosis regulator protein 1 isoform X4 [Sus scrofa]	Lib_066057;Lib_066056;Lib_066058
gene4767	LOC102163451	4	3.7803	0.12262	0.0033741	0.91014	0.90241	0.99833	-	Lib_109101;Lib_109103;Lib_109104;Lib_109100
gene17043	TMEM106B	3	3.7436	0.10758	0.0035807	0.91014	0.91433	0.99833	transmembrane protein 106B [Sus scrofa]	Lib_036049;Lib_036053;Lib_036050
gene3320	RNF141	3	3.7217	0.14529	0.0037528	0.91014	0.88448	0.99833	-	Lib_102095;Lib_102097;Lib_102096
gene28818	DYNC1H1	5	3.7232	0.19312	0.0037528	0.91014	0.84687	0.99833	LOW QUALITY PROTEIN: cytoplasmic dynein 1 heavy chain 1 [Sus scrofa]	Lib_095090;Lib_095088;Lib_095087;Lib_095091;Lib_095089
gene28484	LOC100518616	2	3.718	0.11388	0.0037528	0.91014	0.90933	0.99833	olfactory receptor 12D2-like [Sus scrofa]	Lib_093736;Lib_093735
gene30214	LOC100514433	3	3.7097	0.13862	0.0037872	0.91014	0.88975	0.99833	-	Lib_100061;Lib_100062;Lib_100060
gene14087	CMTM5	5	3.6799	0.18406	0.0038561	0.91014	0.85397	0.99833	CKLF-like MARVEL transmembrane domain-containing protein 5 [Sus scrofa]	Lib_021236;Lib_021233;Lib_021235;Lib_021234;Lib_021232
gene30355	ATP8	4	3.6414	0.16904	0.0044414	0.91014	0.86577	0.99833	ATP synthase F0 subunit 8 (mitochondrion) [Sus scrofa]	Lib_100583;Lib_100579;Lib_100581;Lib_100580
gene22662	SLC5A1	4	3.6391	0.15799	0.0044758	0.91014	0.87447	0.99833	sodium/glucose cotransporter 1 isoform X1 [Sus scrofa]	Lib_064571;Lib_064567;Lib_064570;Lib_064569
rna78620		4	3.6208	0.15229	0.0045791	0.91014	0.87896	0.99833	-	Lib_136093;Lib_136095;Lib_136092;Lib_136094
gene12250	MAPRE2	4	3.6162	0.17398	0.004648	0.91014	0.86188	0.99833	microtubule-associated protein RP/EB family member 2 isoform X3 [Sus scrofa]	Lib_011841;Lib_011843;Lib_011839;Lib_011842
gene5021	LOC110259671	4	3.6173	0.16318	0.004648	0.91014	0.87038	0.99833	-	Lib_110451;Lib_110447;Lib_110450;Lib_110448
gene25321	MFAP3	2	3.5926	0.11207	0.0048201	0.91014	0.91077	0.99833	microfibril-associated glycoprotein 3 [Sus scrofa]	Lib_078096;Lib_078097
gene16794	ST3GAL4	3	3.5879	0.15672	0.0048545	0.91014	0.87547	0.99833	3-sialyltransferase 4 isoform X6 [Sus scrofa]	Lib_034781;Lib_034780;Lib_034782
gene10377	LOC106508763	3	3.5556	0.14577	0.0050955	0.91014	0.88411	0.99833	-	Lib_001955;Lib_001951;Lib_001952
gene13550	GUCA1A	4	3.5411	0.17433	0.0051644	0.91014	0.8616	0.99833	guanylyl cyclase-activating protein 1 [Sus scrofa]	Lib_018481;Lib_018479;Lib_018483;Lib_018480
gene21847	RWDD2B	5	3.5302	0.19589	0.0052333	0.91014	0.8447	0.99833	-	Lib_060418;Lib_060417;Lib_060416;Lib_060419;Lib_060415
gene10994	KDELR1	4	3.5175	0.17707	0.0054398	0.91014	0.85946	0.99833	ER lumen protein-retaining receptor 1 [Sus scrofa]	Lib_005253;Lib_005250;Lib_005251;Lib_005254
gene5407	CCL24	4	3.5143	0.19618	0.0054398	0.91014	0.84447	0.99833	partial [Sus scrofa]	Lib_112467;Lib_112469;Lib_112470;Lib_112468
gene18403	SETDB2	4	3.5109	0.15973	0.0055087	0.91014	0.87309	0.99833	histone-lysine N-methyltransferase SETDB2 isoform X3 [Sus scrofa]	Lib_043044;Lib_043045;Lib_043043;Lib_043046
gene5467	RABGEF1	3	3.4983	0.15346	0.0055431	0.91014	0.87803	0.99833	rab5 GDP/GTP exchange factor isoform X1 [Sus scrofa]	Lib_112776;Lib_112777;Lib_112778
gene25535	CDS2	3	3.4864	0.16081	0.0057153	0.91014	0.87225	0.99833	phosphatidate cytidylyltransferase 2 isoform X1 [Sus scrofa]	Lib_079195;Lib_079197;Lib_079194
gene7112	WDYHV1	4	3.4637	0.19487	0.0059907	0.91014	0.8455	0.99833	protein N-terminal glutamine amidohydrolase isoform X2 [Sus scrofa]	Lib_121220;Lib_121221;Lib_121219;Lib_121218
gene19070	LOC106505406	5	3.4572	0.1888	0.0059907	0.91014	0.85025	0.99833	-	Lib_046459;Lib_046460;Lib_046463;Lib_046462;Lib_046461
gene9513	LOC106507517	2	3.4444	0.12363	0.0061629	0.91014	0.90161	0.99833	C-type lectin domain family 7 member A-like [Sus scrofa]	Lib_133538;Lib_133539
gene27943	LOC110257797	4	3.438	0.19972	0.0062661	0.91014	0.8417	0.99833	-	Lib_091246;Lib_091247;Lib_091244;Lib_091245
gene19135	SPPL2C	5	3.4383	0.22186	0.0062661	0.91014	0.82442	0.99833	signal peptide peptidase-like 2C [Sus scrofa]	Lib_046802;Lib_046799;Lib_046798;Lib_046801;Lib_046800
gene23030	ANXA7	4	3.4367	0.1538	0.0063006	0.91014	0.87777	0.99833	annexin A7 isoform X1 [Sus scrofa]	Lib_066444;Lib_066446;Lib_066445;Lib_066448
gene7213	LOC100156960	5	3.4365	0.2105	0.0063006	0.91014	0.83328	0.99833	-	Lib_121717;Lib_121719;Lib_121720;Lib_121718;Lib_121716
gene25018	LOC110257315	4	3.4345	0.18314	0.0063694	0.91014	0.85469	0.99833	-	Lib_076520;Lib_076518;Lib_076519;Lib_076521
gene19549	LOC100738832	4	3.4308	0.1866	0.0064039	0.91014	0.85197	0.99833	olfactory receptor 4D1 [Sus scrofa]	Lib_048989;Lib_048990;Lib_048987;Lib_048988
gene13328	C7H6orf10	5	3.4053	0.23334	0.0066793	0.91014	0.8155	0.99833	-	Lib_017327;Lib_017326;Lib_017328;Lib_017325;Lib_017324
gene9831	NT5DC3	4	3.3984	0.19921	0.0067826	0.91014	0.8421	0.99833	LOW QUALITY PROTEIN: 5'-nucleotidase domain-containing protein 3 [Sus scrofa]	Lib_135179;Lib_135182;Lib_135180;Lib_135178
gene233	TNFAIP3	5	3.3913	0.22522	0.006817	0.91014	0.82181	0.99833	tumor necrosis factor alpha-induced protein 3 isoform X1 [Sus scrofa]	Lib_067788;Lib_067791;Lib_067790;Lib_067792;Lib_067789
gene28476	LOC100517168	3	3.3896	0.14074	0.006817	0.91014	0.88808	0.99833	olfactory receptor 6N2-like [Sus scrofa]	Lib_093700;Lib_093697;Lib_093698
gene21129	SLC33A1	4	3.3879	0.20225	0.0068514	0.91014	0.83972	0.99833	acetyl-coenzyme A transporter 1 isoform X1 [Sus scrofa]	Lib_057107;Lib_057108;Lib_057104;Lib_057106
gene15834	RPL27A	4	3.3761	0.19921	0.0069203	0.91014	0.8421	0.99833	60S ribosomal protein L27a [Sus scrofa]	Lib_030072;Lib_030070;Lib_030069;Lib_030068
gene21057	LOC110256314	4	3.3733	0.2136	0.0069547	0.91014	0.83086	0.99833	-	Lib_056759;Lib_056761;Lib_056763;Lib_056760
gene27158	DYNLT3	4	3.3727	0.18995	0.0069892	0.91014	0.84935	0.99833	-	Lib_087543;Lib_087544;Lib_087542;Lib_087540
gene4635	LOC110259773	5	3.3414	0.22011	0.0072646	0.91014	0.82578	0.99833	-	Lib_108479;Lib_108476;Lib_108478;Lib_108477;Lib_108475
rna78612		1	3.339	0.087261	0.0072646	0.91014	0.93046	0.99833	-	Lib_136078
gene19365	LOC102168162	3	3.3345	0.19015	0.0073334	0.91014	0.8492	0.99833	-	Lib_048031;Lib_048028;Lib_048032
gene6767	LOC100738909	3	3.3345	0.19433	0.0073334	0.91014	0.84592	0.99833	-	Lib_119455;Lib_119456;Lib_119457
gene12187	LOC106510680	4	3.3254	0.2175	0.0076089	0.91014	0.82782	0.99833	-	Lib_011519;Lib_011517;Lib_011515;Lib_011516
gene7501	LOC110260459	4	3.3148	0.23115	0.0077122	0.91014	0.8172	0.99833	-	Lib_123139;Lib_123142;Lib_123138;Lib_123141
gene27690	AMMECR1	3	3.3022	0.17406	0.0078843	0.91014	0.86182	0.99833	AMME syndrome candidate gene 1 protein [Sus scrofa]	Lib_089994;Lib_089993;Lib_089997
gene29069	LOC100517803	4	3.3004	0.21902	0.0079532	0.91014	0.82664	0.99833	glycine N-phenylacetyltransferase [Sus scrofa]	Lib_096048;Lib_096052;Lib_096049;Lib_096050
gene6284	SEMA4F	5	3.2839	0.25218	0.0080909	0.91014	0.80091	0.99833	semaphorin-4F isoform X5 [Sus scrofa]	Lib_117108;Lib_117107;Lib_117106;Lib_117105;Lib_117104
gene21584	LOC106505808	5	3.2856	0.21934	0.0080909	0.91014	0.82638	0.99833	-	Lib_059337;Lib_059336;Lib_059338;Lib_059339;Lib_059335
gene7298	CCNE2	5	3.2811	0.21555	0.0081253	0.91014	0.82934	0.99833	G1/S-specific cyclin-E2 isoform X2 [Sus scrofa]	Lib_122135;Lib_122131;Lib_122133;Lib_122134;Lib_122132
gene13884	C7H15orf39	5	3.278	0.25012	0.0081598	0.91014	0.80249	0.99833	uncharacterized protein C15orf39 homolog isoform X2 [Sus scrofa]	Lib_020198;Lib_020195;Lib_020199;Lib_020197;Lib_020196
gene12741	LOC110261255	3	3.2754	0.20331	0.0081942	0.91014	0.83889	0.99833	-	Lib_014290;Lib_014289;Lib_014292
gene780	LOC110256985	2	3.2659	0.15386	0.0083663	0.91014	0.87772	0.99833	-	Lib_124689;Lib_124693
gene22569	CRYBB3	5	3.2599	0.2166	0.0084696	0.91014	0.82852	0.99833	beta-crystallin B3 [Sus scrofa]	Lib_064076;Lib_064072;Lib_064074;Lib_064075;Lib_064073
gene19848	LOC100624795	3	3.258	0.18367	0.008504	0.91014	0.85427	0.99833	olfactory receptor 1D2 [Sus scrofa]	Lib_050530;Lib_050528;Lib_050527
gene27043	LOC106506918	3	3.2499	0.18936	0.0086073	0.91014	0.84981	0.99833	-	Lib_087063;Lib_087061;Lib_087062
gene27070	PCYT1B	4	3.2516	0.22842	0.0086073	0.91014	0.81932	0.99833	choline-phosphate cytidylyltransferase B isoform X3 [Sus scrofa]	Lib_087209;Lib_087206;Lib_087205;Lib_087207
gene22070	LOC106505876	5	3.2512	0.25255	0.0086073	0.91014	0.80062	0.99833	-	Lib_061533;Lib_061532;Lib_061530;Lib_061534;Lib_061531
gene25190	BNIP1	4	3.2472	0.20033	0.0086418	0.91014	0.84122	0.99833	vesicle transport protein SEC20 [Sus scrofa]	Lib_077401;Lib_077403;Lib_077400;Lib_077404
gene22567	KIAA1671	5	3.2474	0.22333	0.0086418	0.91014	0.82328	0.99833	-	Lib_064065;Lib_064063;Lib_064062;Lib_064066;Lib_064064
gene4662	LOC100518827	5	3.2403	0.25996	0.0087106	0.91014	0.7949	0.99833	-	Lib_108607;Lib_108609;Lib_108608;Lib_108605;Lib_108606
gene9953	LOC110260798	3	3.2283	0.20506	0.0090549	0.91014	0.83752	0.99833	-	Lib_135805;Lib_135802;Lib_135803
gene5485	LOC110259900	3	3.2244	0.19174	0.0091238	0.91014	0.84795	0.99833	-	Lib_112874;Lib_112873;Lib_112871
gene27705	LHFPL1	5	3.2261	0.25714	0.0091238	0.91014	0.79707	0.99833	lipoma HMGIC fusion partner-like 1 protein isoform X2 [Sus scrofa]	Lib_090078;Lib_090082;Lib_090080;Lib_090079;Lib_090081
gene7413	CRISPLD1	4	3.2268	0.2241	0.0091238	0.91014	0.82268	0.99833	cysteine-rich secretory protein LCCL domain-containing 1 isoform X2 [Sus scrofa]	Lib_122690;Lib_122686;Lib_122689;Lib_122688
gene2941	LOC100620101	3	3.2259	0.21178	0.0091238	0.91014	0.83228	0.99833	olfactory receptor 5B2-like [Sus scrofa]	Lib_097253;Lib_097252;Lib_097256
gene27754	AKAP14	4	3.2132	0.22391	0.0091926	0.91014	0.82283	0.99833	-	Lib_090317;Lib_090315;Lib_090313;Lib_090316
gene26169	LOC110257423	4	3.2143	0.23697	0.0091926	0.91014	0.81268	0.99833	-	Lib_082514;Lib_082513;Lib_082516;Lib_082512
gene24135	LOC110256933	4	3.2119	0.21475	0.0092271	0.91014	0.82996	0.99833	uncharacterized protein LOC110256933 [Sus scrofa]	Lib_072082;Lib_072083;Lib_072081;Lib_072080
gene6511	PPP1R21	5	3.2062	0.23979	0.0092615	0.91014	0.81049	0.99833	-	Lib_118227;Lib_118228;Lib_118226;Lib_118230;Lib_118229
gene11067	LOC110261020	4	3.2007	0.23206	0.0093303	0.91014	0.81649	0.99833	-	Lib_005659;Lib_005656;Lib_005658;Lib_005655
gene21895	DNAJC28	4	3.2	0.24024	0.0093303	0.91014	0.81014	0.99833	-	Lib_060659;Lib_060656;Lib_060657;Lib_060658
gene26808	LOC106506857	4	3.189	0.23607	0.0095714	0.91014	0.81338	0.99833	-	Lib_085835;Lib_085836;Lib_085833;Lib_085834
gene26824	PPIA	4	3.1874	0.23672	0.0096058	0.91014	0.81287	0.99833	peptidyl-prolyl cis-trans isomerase A isoform X2 [Sus scrofa]	Lib_085921;Lib_085918;Lib_085919;Lib_085922
gene1993	SLC44A1	5	3.1775	0.28156	0.0099845	0.91014	0.77828	0.99833	choline transporter-like protein 1 isoform X3 [Sus scrofa]	Lib_050936;Lib_050934;Lib_050933;Lib_050935;Lib_050932
gene18854	CBX4	4	3.177	0.18596	0.0099845	0.91014	0.85248	0.99833	E3 SUMO-protein ligase CBX4 [Sus scrofa]	Lib_045297;Lib_045294;Lib_045296;Lib_045298
gene26877	ZNF212	3	3.1774	0.17084	0.0099845	0.91014	0.86435	0.99833	zinc finger protein 212 isoform X2 [Sus scrofa]	Lib_086190;Lib_086188;Lib_086189
gene21635	CBLB	5	3.1652	0.25914	0.010122	0.91014	0.79553	0.99833	E3 ubiquitin-protein ligase CBL-B isoform X6 [Sus scrofa]	Lib_059586;Lib_059587;Lib_059585;Lib_059588;Lib_059589
gene26898	ZNF862	2	3.1626	0.16276	0.010157	0.91014	0.87071	0.99833	zinc finger protein 862 isoform X6 [Sus scrofa]	Lib_086298;Lib_086300
gene4509	LOC110259409	4	3.1626	0.24322	0.010157	0.91014	0.80783	0.99833	-	Lib_107824;Lib_107823;Lib_107821;Lib_107822
gene29093	LOC102157759	3	3.1602	0.1671	0.010191	0.91014	0.86729	0.99833	-	Lib_096122;Lib_096118;Lib_096121
gene19227	LOC110256000	2	3.1596	0.16369	0.010191	0.91014	0.86998	0.99833	membrane primary amine oxidase-like isoform X2 [Sus scrofa]	Lib_047285;Lib_047283
gene10116	LOC102165143	5	3.157	0.22907	0.01026	0.91014	0.81882	0.99833	-	Lib_000634;Lib_000636;Lib_000633;Lib_000635;Lib_000632
gene25007	LOC102160325	4	3.1589	0.21304	0.01026	0.91014	0.8313	0.99833	-	Lib_076465;Lib_076464;Lib_076466;Lib_076467
gene16737	LOC110262287	5	3.1579	0.26435	0.01026	0.91014	0.79151	0.99833	olfactory receptor 8B3-like [Sus scrofa]	Lib_034474;Lib_034476;Lib_034475;Lib_034478;Lib_034477
gene22893	PHYHIPL	5	3.1552	0.26696	0.010329	0.91014	0.7895	0.99833	phytanoyl-CoA hydroxylase-interacting protein-like isoform X1 [Sus scrofa]	Lib_065762;Lib_065765;Lib_065764;Lib_065763;Lib_065766
gene11802	STPG1	4	3.1538	0.21292	0.010398	0.91014	0.83139	0.99833	O(6)-methylguanine-induced apoptosis 2 isoform X7 [Sus scrofa]	Lib_009511;Lib_009513;Lib_009512;Lib_009510
gene27912	MIR505	3	3.1501	0.19945	0.010467	0.91014	0.84191	0.99833	-	Lib_091111;Lib_091112;Lib_091110
gene1201	ZNF407	3	3.1478	0.21327	0.010535	0.91014	0.83112	0.99833	zinc finger protein 407 isoform X2 [Sus scrofa]	Lib_010607;Lib_010608;Lib_010609
gene28620	LOC110258215	3	3.1459	0.20744	0.010604	0.91014	0.83567	0.99833	-	Lib_094316;Lib_094312;Lib_094314
gene25304	MED7	2	3.1399	0.17505	0.010742	0.91014	0.86104	0.99833	mediator of RNA polymerase II transcription subunit 7 isoform X1 [Sus scrofa]	Lib_078007;Lib_078005
gene645	PGM3	5	3.1394	0.27691	0.010776	0.91014	0.78185	0.99833	LOW QUALITY PROTEIN: phosphoacetylglucosamine mutase [Sus scrofa]	Lib_117939;Lib_117942;Lib_117941;Lib_117943;Lib_117940
gene6392	LOC106509797	4	3.1387	0.25623	0.010776	0.91014	0.79778	0.99833	-	Lib_117671;Lib_117670;Lib_117672;Lib_117669
gene27029	LOC106506917	4	3.1371	0.23161	0.010811	0.91014	0.81684	0.99833	-	Lib_086989;Lib_086986;Lib_086988;Lib_086987
gene24248	LOC110256963	4	3.1319	0.21852	0.010914	0.91014	0.82702	0.99833	-	Lib_072639;Lib_072640;Lib_072642;Lib_072641
gene2572	TBX10	4	3.1268	0.21587	0.011155	0.91014	0.82909	0.99833	T-box transcription factor TBX10 [Sus scrofa]	Lib_080154;Lib_080157;Lib_080156;Lib_080158
gene26636	LOC100621238	3	3.1225	0.21337	0.01119	0.91014	0.83104	0.99833	-	Lib_084949;Lib_084950;Lib_084951
gene19424	HOXB2	4	3.1171	0.23379	0.011327	0.91014	0.81515	0.99833	homeobox protein Hox-B2 [Sus scrofa]	Lib_048355;Lib_048354;Lib_048353;Lib_048352
gene6823	NBAS	4	3.1168	0.25266	0.011362	0.91014	0.80053	0.99833	LOW QUALITY PROTEIN: neuroblastoma-amplified sequence [Sus scrofa]	Lib_119748;Lib_119749;Lib_119746;Lib_119745
gene876	C1H15orf65	3	3.1128	0.20128	0.011534	0.91014	0.84048	0.99833	-	Lib_129725;Lib_129728;Lib_129726
gene6072	LOC110260135	4	3.1111	0.24345	0.011568	0.91014	0.80765	0.99833	-	Lib_115996;Lib_115998;Lib_115997;Lib_115995
gene5243	PDAP1	3	3.1107	0.20476	0.011603	0.91014	0.83776	0.99833	-	Lib_111609;Lib_111610;Lib_111607
gene19291	KRT34	4	3.1057	0.24424	0.01174	0.91014	0.80704	0.99833	type I cuticular Ha4 [Sus scrofa]	Lib_047630;Lib_047628;Lib_047629;Lib_047632
gene5007	GNPDA1	3	3.1065	0.21619	0.01174	0.91014	0.82884	0.99833	glucosamine-6-phosphate isomerase 1 isoform X1 [Sus scrofa]	Lib_110376;Lib_110372;Lib_110373
gene14415	LOC100152619	5	3.1039	0.26781	0.011775	0.91014	0.78885	0.99833	pleckstrin homology domain-containing family H member 1 [Sus scrofa]	Lib_022884;Lib_022883;Lib_022886;Lib_022885;Lib_022882
gene13292	CLIC1	5	3.0999	0.23794	0.011981	0.91014	0.81193	0.99833	chloride intracellular channel protein 1 [Sus scrofa]	Lib_017124;Lib_017125;Lib_017126;Lib_017128;Lib_017127
gene25019	LOC110257238	4	3.0993	0.23774	0.011981	0.91014	0.81209	0.99833	-	Lib_076523;Lib_076527;Lib_076524;Lib_076526
gene18368	LOC102163623	5	3.0936	0.26272	0.012154	0.91014	0.79277	0.99833	-	Lib_042853;Lib_042855;Lib_042856;Lib_042857;Lib_042854
gene5617	LCMT1	4	3.0936	0.23985	0.012154	0.91014	0.81045	0.99833	leucine carboxyl methyltransferase 1 isoform X2 [Sus scrofa]	Lib_113589;Lib_113586;Lib_113587;Lib_113590
gene5230	NPTX2	5	3.093	0.23881	0.012154	0.91014	0.81125	0.99833	neuronal pentraxin-2 [Sus scrofa]	Lib_111543;Lib_111544;Lib_111546;Lib_111542;Lib_111545
gene15021	CNGA1	3	3.0927	0.23323	0.012154	0.91014	0.81559	0.99833	cGMP-gated cation channel alpha-1 [Sus scrofa]	Lib_026038;Lib_026040;Lib_026041
gene4513	FAM151B	4	3.0911	0.23852	0.012188	0.91014	0.81147	0.99833	-	Lib_107850;Lib_107849;Lib_107846;Lib_107848
gene8447	LOC110260376	4	3.0894	0.2114	0.012188	0.91014	0.83257	0.99833	-	Lib_128080;Lib_128079;Lib_128083;Lib_128082
gene19284	KRT15	4	3.0879	0.25875	0.012291	0.91014	0.79583	0.99833	type I cytoskeletal 15 [Sus scrofa]	Lib_047589;Lib_047588;Lib_047592;Lib_047591
gene23710	PAOX	3	3.0867	0.19556	0.012291	0.91014	0.84496	0.99833	peroxisomal N(1)-acetyl-spermine/spermidine oxidase [Sus scrofa]	Lib_069951;Lib_069949;Lib_069950
gene5557	CDIPT	5	3.0866	0.22808	0.012326	0.91014	0.81958	0.99833	CDP-diacylglycerol--inositol 3-phosphatidyltransferase isoform X2 [Sus scrofa]	Lib_113270;Lib_113269;Lib_113266;Lib_113267;Lib_113268
gene25917	PLCG1	4	3.0819	0.24737	0.012567	0.91014	0.80462	0.99833	5-bisphosphate phosphodiesterase gamma-1 isoform X5 [Sus scrofa]	Lib_081186;Lib_081182;Lib_081184;Lib_081185
gene29026	LOC110258446	4	3.0776	0.2563	0.012739	0.91014	0.79772	0.99833	olfactory receptor 2A25-like [Sus scrofa]	Lib_095882;Lib_095881;Lib_095880;Lib_095879
gene11944	HDAC1	5	3.0765	0.28525	0.012773	0.91014	0.77546	0.99833	histone deacetylase 1 [Sus scrofa]	Lib_010250;Lib_010252;Lib_010253;Lib_010254;Lib_010251
gene27435	ZMYM3	4	3.0751	0.17892	0.012808	0.91014	0.858	0.99833	zinc finger MYM-type protein 3 isoform X2 [Sus scrofa]	Lib_088891;Lib_088892;Lib_088894;Lib_088890
gene28828	ZNF839	5	3.0686	0.24794	0.013014	0.91014	0.80418	0.99833	zinc finger protein 839 [Sus scrofa]	Lib_095137;Lib_095138;Lib_095139;Lib_095140;Lib_095141
gene29867	LOC106504387	5	3.0639	0.29128	0.013083	0.91014	0.77083	0.99833	olfactory receptor 1J4-like [Sus scrofa]	Lib_098792;Lib_098793;Lib_098791;Lib_098794;Lib_098795
gene9006	SMUG1	5	3.064	0.23555	0.013083	0.91014	0.81378	0.99833	single-strand selective monofunctional uracil DNA glycosylase isoform X4 [Sus scrofa]	Lib_131043;Lib_131039;Lib_131040;Lib_131042;Lib_131041
gene4777	LYRM7	4	3.0637	0.27918	0.013083	0.91014	0.78011	0.99833	complex III assembly factor LYRM7 isoform X3 [Sus scrofa]	Lib_109156;Lib_109157;Lib_109159;Lib_109155
gene13522	LOC110261524	2	3.0609	0.16492	0.013152	0.91014	0.86901	0.99833	-	Lib_018330;Lib_018331
gene22505	LOC102165911	5	3.0576	0.28007	0.013221	0.91014	0.77942	0.99833	-	Lib_063730;Lib_063728;Lib_063727;Lib_063729;Lib_063731
gene4032	ELAVL3	4	3.0545	0.24049	0.013255	0.91014	0.80995	0.99833	ELAV-like protein 3 isoform X3 [Sus scrofa]	Lib_105329;Lib_105332;Lib_105330;Lib_105331
gene5549	QPRT	5	3.0538	0.28981	0.013255	0.91014	0.77196	0.99833	nicotinate-nucleotide pyrophosphorylase [carboxylating] [Sus scrofa]	Lib_113230;Lib_113228;Lib_113226;Lib_113229;Lib_113227
gene21352	EIF4A2	3	3.0477	0.18773	0.013496	0.91014	0.85109	0.99833	eukaryotic initiation factor 4A-II isoform X1 [Sus scrofa]	Lib_058200;Lib_058204;Lib_058203
gene12222	DSC3	4	3.0468	0.25657	0.013531	0.91014	0.79751	0.99833	desmocollin-3 isoform X2 [Sus scrofa]	Lib_011689;Lib_011691;Lib_011690;Lib_011692
gene25017	LOC102165980	2	3.046	0.17961	0.013531	0.91014	0.85746	0.99833	-	Lib_076515;Lib_076513
gene375	LOC110260250	4	3.0454	0.28545	0.013565	0.91014	0.7753	0.99833	-	Lib_104013;Lib_104011;Lib_104012;Lib_104014
gene7507	LOC110260287	2	3.0431	0.1628	0.013703	0.91298	0.87067	0.99833	-	Lib_123171;Lib_123169
gene4905	MATR3	5	3.0416	0.28387	0.013772	0.91298	0.77651	0.99833	matrin-3 isoform X10 [Sus scrofa]	Lib_109834;Lib_109832;Lib_109835;Lib_109836;Lib_109833
gene19500	NME1	5	3.0411	0.26395	0.013806	0.91298	0.79182	0.99833	nucleoside diphosphate kinase A isoform X1 [Sus scrofa]	Lib_048760;Lib_048759;Lib_048757;Lib_048756;Lib_048758
gene20310	GADL1	5	3.0393	0.32647	0.013841	0.91298	0.74407	0.99833	acidic amino acid decarboxylase GADL1 isoform X1 [Sus scrofa]	Lib_052932;Lib_052935;Lib_052933;Lib_052936;Lib_052934
gene25237	SPDL1	5	3.0384	0.3221	0.013841	0.91298	0.74737	0.99833	protein Spindly isoform X1 [Sus scrofa]	Lib_077655;Lib_077658;Lib_077659;Lib_077656;Lib_077657
gene3593	UPF1	4	3.04	0.26902	0.013841	0.91298	0.78791	0.99833	regulator of nonsense transcripts 1 isoform X4 [Sus scrofa]	Lib_103218;Lib_103220;Lib_103217;Lib_103219
gene19430	HOXB6	4	3.0369	0.25048	0.013909	0.91298	0.80222	0.99833	homeobox protein Hox-B6 [Sus scrofa]	Lib_048389;Lib_048387;Lib_048391;Lib_048388
gene17357	CEP350	3	3.0343	0.22745	0.014047	0.91298	0.82008	0.99833	LOW QUALITY PROTEIN: centrosome-associated protein 350 [Sus scrofa]	Lib_037629;Lib_037633;Lib_037632
gene16724	LOC100516819	5	3.0324	0.25547	0.014219	0.91298	0.79836	0.99833	LOW QUALITY PROTEIN: olfactory receptor 8D1-like [Sus scrofa]	Lib_034418;Lib_034414;Lib_034417;Lib_034415;Lib_034416
gene4114	GPR108	5	3.0256	0.26674	0.014529	0.91298	0.78967	0.99833	protein GPR108 isoform X2 [Sus scrofa]	Lib_105737;Lib_105734;Lib_105735;Lib_105736;Lib_105738
gene12544	NRDC	4	3.0261	0.18986	0.014529	0.91298	0.84942	0.99833	nardilysin isoform X2 [Sus scrofa]	Lib_013262;Lib_013259;Lib_013260;Lib_013261
gene633	LOC102162764	3	3.0228	0.20328	0.014598	0.91298	0.83892	0.99833	-	Lib_117344;Lib_117348;Lib_117347
gene9476	DDX47	5	3.0183	0.30546	0.014701	0.91298	0.76001	0.99833	probable ATP-dependent RNA helicase DDX47 [Sus scrofa]	Lib_133351;Lib_133354;Lib_133350;Lib_133352;Lib_133353
gene15553	LOC106504735	4	3.0173	0.17934	0.014736	0.91298	0.85767	0.99833	-	Lib_028646;Lib_028647;Lib_028643;Lib_028645
gene10355	LOC110261427	4	3.0134	0.24601	0.014873	0.91298	0.80568	0.99833	-	Lib_001843;Lib_001845;Lib_001844;Lib_001841
gene22051	SUMO3	3	3.0119	0.22167	0.014977	0.91298	0.82457	0.99833	small ubiquitin-related modifier 3 [Sus scrofa]	Lib_061439;Lib_061436;Lib_061435
gene17917	LOC106507914	4	3.0075	0.28198	0.015183	0.91298	0.77796	0.99833	-	Lib_040506;Lib_040507;Lib_040505;Lib_040504
gene13631	LOC110261707	4	3.007	0.28232	0.015218	0.91298	0.7777	0.99833	-	Lib_018922;Lib_018919;Lib_018920;Lib_018921
gene28141	AMELY	4	3.0035	0.2352	0.015287	0.91298	0.81405	0.99833	amelogenin precursor [Sus scrofa]	Lib_092269;Lib_092271;Lib_092268;Lib_092267
gene6902	TMEM18	4	3.0008	0.26116	0.015459	0.91298	0.79397	0.99833	transmembrane protein 18 isoform X2 [Sus scrofa]	Lib_120150;Lib_120151;Lib_120152;Lib_120153
gene7328	OTUD6B	4	2.9997	0.23793	0.015562	0.91298	0.81194	0.99833	-	Lib_122276;Lib_122280;Lib_122277;Lib_122278
gene18774	C12H17orf62	5	2.9954	0.31526	0.015631	0.91298	0.75256	0.99833	uncharacterized protein C17orf62 homolog isoform X3 [Sus scrofa]	Lib_044874;Lib_044877;Lib_044876;Lib_044875;Lib_044878
gene22523	SPPL3	3	2.9921	0.22016	0.015837	0.91298	0.82574	0.99833	signal peptide peptidase-like 3 isoform X2 [Sus scrofa]	Lib_063828;Lib_063829;Lib_063831
gene4697	DMXL1	5	2.9932	0.27634	0.015837	0.91298	0.78228	0.99833	-	Lib_108769;Lib_108767;Lib_108766;Lib_108765;Lib_108768
gene13656	DEFB112	4	2.9929	0.25092	0.015837	0.91298	0.80188	0.99833	-	Lib_019043;Lib_019039;Lib_019042;Lib_019041
gene13532	TREML2	5	2.9934	0.21564	0.015837	0.91298	0.82927	0.99833	trem-like transcript 2 protein [Sus scrofa]	Lib_018381;Lib_018383;Lib_018382;Lib_018380;Lib_018379
gene13504	LOC106507368	5	2.9916	0.33228	0.015906	0.91298	0.73967	0.99833	-	Lib_018235;Lib_018238;Lib_018237;Lib_018236;Lib_018234
gene7167	TRPS1	2	2.9887	0.13608	0.016044	0.91298	0.89175	0.99833	zinc finger transcription factor Trps1 isoform X5 [Sus scrofa]	Lib_121489;Lib_121487
gene7085	LOC110260448	4	2.9833	0.25123	0.016147	0.91298	0.80164	0.99833	-	Lib_121089;Lib_121091;Lib_121088;Lib_121090
gene3362	WNT3A	5	2.9844	0.33713	0.016147	0.91298	0.73602	0.99833	protein Wnt-3a isoform X2 [Sus scrofa]	Lib_102217;Lib_102214;Lib_102216;Lib_102215;Lib_102218
gene19715	NOS2	4	2.983	0.2198	0.016147	0.91298	0.82603	0.99833	inducible isoform X1 [Sus scrofa]	Lib_049857;Lib_049853;Lib_049856;Lib_049855
gene22412	ATP2A2	4	2.9831	0.27723	0.016147	0.91298	0.7816	0.99833	sarcoplasmic/endoplasmic reticulum calcium ATPase 2 isoform X1 [Sus scrofa]	Lib_063256;Lib_063253;Lib_063255;Lib_063252
gene22315	RAN	5	2.9817	0.28324	0.016182	0.91298	0.777	0.99833	GTP-binding nuclear protein Ran [Sus scrofa]	Lib_062755;Lib_062756;Lib_062754;Lib_062753;Lib_062757
gene10367	LOC110260934	4	2.9817	0.2672	0.016182	0.91298	0.78932	0.99833	chemokine-like factor [Sus scrofa]	Lib_001903;Lib_001904;Lib_001902;Lib_001901
gene6479	MTIF2	5	2.9816	0.30223	0.016182	0.91298	0.76248	0.99833	mitochondrial isoform X4 [Sus scrofa]	Lib_118081;Lib_118083;Lib_118085;Lib_118084;Lib_118082
gene23430	FBXL15	5	2.9795	0.29486	0.016285	0.91298	0.7681	0.99833	F-box/LRR-repeat protein 15 [Sus scrofa]	Lib_068451;Lib_068452;Lib_068450;Lib_068448;Lib_068449
gene212	LOC110259390	3	2.9788	0.25467	0.016354	0.91298	0.79898	0.99833	gap junction epsilon-1 protein [Sus scrofa]	Lib_057437;Lib_057436;Lib_057438
gene11448	CHMP2A	4	2.9784	0.25853	0.016423	0.91298	0.79599	0.99833	charged multivesicular body protein 2a [Sus scrofa]	Lib_007608;Lib_007605;Lib_007609;Lib_007606
gene27025	CDKL5	4	2.9759	0.25387	0.016457	0.91298	0.7996	0.99833	cyclin-dependent kinase-like 5 isoform X3 [Sus scrofa]	Lib_086965;Lib_086966;Lib_086968;Lib_086969
gene17104	RAPGEF5	5	2.9735	0.32521	0.016561	0.91298	0.74502	0.99833	rap guanine nucleotide exchange factor 5 isoform X8 [Sus scrofa]	Lib_036341;Lib_036343;Lib_036342;Lib_036340;Lib_036339
gene3499	LOC100624683	4	2.9722	0.22786	0.016698	0.91298	0.81976	0.99833	olfactory receptor 2W3 [Sus scrofa]	Lib_102752;Lib_102749;Lib_102751;Lib_102750
gene25361	SEMA5A	4	2.9717	0.26089	0.016698	0.91298	0.79418	0.99833	LOW QUALITY PROTEIN: semaphorin-5A [Sus scrofa]	Lib_078290;Lib_078291;Lib_078293;Lib_078289
gene9911	NR2C1	4	2.9712	0.26898	0.016733	0.91298	0.78794	0.99833	nuclear receptor subfamily 2 group C member 1 isoform X3 [Sus scrofa]	Lib_135591;Lib_135595;Lib_135592;Lib_135594
gene17232	NRCAM	5	2.9666	0.31599	0.01687	0.91298	0.75201	0.99833	neuronal cell adhesion molecule isoform X31 [Sus scrofa]	Lib_037004;Lib_037007;Lib_037006;Lib_037008;Lib_037005
gene4869	SPOCK1	5	2.9643	0.27496	0.016939	0.91298	0.78335	0.99833	testican-1 isoform X1 [Sus scrofa]	Lib_109638;Lib_109639;Lib_109637;Lib_109635;Lib_109636
gene8090	LOC110260326	5	2.962	0.30902	0.017008	0.91298	0.75731	0.99833	-	Lib_126223;Lib_126227;Lib_126225;Lib_126226;Lib_126224
gene2047	GNG10	2	2.9602	0.12725	0.017043	0.91298	0.89874	0.99833	guanine nucleotide-binding protein G(I)/G(S)/G(O) subunit gamma-10 isoform X2 [Sus scrofa]	Lib_053737;Lib_053736
gene14394	LOC102168171	5	2.9587	0.31552	0.017077	0.91298	0.75237	0.99833	-	Lib_022776;Lib_022774;Lib_022773;Lib_022775;Lib_022772
gene26015	LOC110257379	5	2.9592	0.23615	0.017077	0.91298	0.81332	0.99833	-	Lib_081721;Lib_081718;Lib_081717;Lib_081720;Lib_081719
gene5316	LAMTOR4	3	2.9597	0.22104	0.017077	0.91298	0.82506	0.99833	ragulator complex protein LAMTOR4 isoform X7 [Sus scrofa]	Lib_111981;Lib_111982;Lib_111985
gene16619	TRAPPC4	5	2.9568	0.19785	0.017249	0.91298	0.84316	0.99833	trafficking protein particle complex subunit 4 isoform X3 [Sus scrofa]	Lib_033859;Lib_033858;Lib_033857;Lib_033856;Lib_033860
gene14265	LOC100523622	4	2.9561	0.273	0.017249	0.91298	0.78486	0.99833	olfactory receptor 11H6-like [Sus scrofa]	Lib_022153;Lib_022152;Lib_022155;Lib_022154
rna78619		2	2.9554	0.18054	0.017284	0.91298	0.85673	0.99833	-	Lib_136091;Lib_136090
gene325	RSPO3	4	2.9535	0.23478	0.017456	0.91298	0.81438	0.99833	-	Lib_101727;Lib_101724;Lib_101728;Lib_101725
gene9173	SHMT2	3	2.9504	0.25185	0.017525	0.91298	0.80115	0.99833	mitochondrial [Sus scrofa]	Lib_131872;Lib_131874;Lib_131873
gene27787	TENM1	3	2.9525	0.23173	0.017525	0.91298	0.81674	0.99833	teneurin-1 [Sus scrofa]	Lib_090468;Lib_090472;Lib_090471
gene22892	LOC110256651	4	2.9514	0.25321	0.017525	0.91298	0.80011	0.99833	-	Lib_065758;Lib_065757;Lib_065761;Lib_065760
gene890	ONECUT1	5	2.9495	0.28322	0.017559	0.91298	0.77701	0.99833	hepatocyte nuclear factor 6 isoform X3 [Sus scrofa]	Lib_130475;Lib_130477;Lib_130476;Lib_130478;Lib_130474
gene19128	LOC100624995	3	2.9479	0.21473	0.017662	0.91298	0.82998	0.99833	-	Lib_046758;Lib_046761;Lib_046759
gene2386	LOC110256503	3	2.9479	0.24231	0.017662	0.91298	0.80854	0.99833	-	Lib_070659;Lib_070661;Lib_070660
gene28609	LOC110258207	4	2.9459	0.26623	0.017731	0.91298	0.79006	0.99833	LOW QUALITY PROTEIN: olfactory receptor 4D9-like [Sus scrofa]	Lib_094272;Lib_094276;Lib_094274;Lib_094273
gene2454	RASSF7	3	2.9448	0.24583	0.0178	0.91298	0.80581	0.99833	ras association domain-containing protein 7 isoform X1 [Sus scrofa]	Lib_074105;Lib_074106;Lib_074104
gene28720	LOC110258277	5	2.945	0.32039	0.0178	0.91298	0.74868	0.99833	olfactory receptor 7E24-like [Sus scrofa]	Lib_094648;Lib_094651;Lib_094650;Lib_094649;Lib_094647
gene15274	LOC102166306	3	2.9401	0.20127	0.017972	0.91298	0.84049	0.99833	alpha-fetoprotein-like isoform X4 [Sus scrofa]	Lib_027249;Lib_027252;Lib_027251
gene10431	PSMB10	3	2.9392	0.17423	0.018007	0.91298	0.86169	0.99833	proteasome subunit beta type-10 [Sus scrofa]	Lib_002247;Lib_002246;Lib_002250
rna78610		3	2.9388	0.19327	0.018007	0.91298	0.84675	0.99833	-	Lib_136075;Lib_136074;Lib_136073
gene16504	POU2AF1	5	2.9381	0.33552	0.018041	0.91298	0.73723	0.99833	POU domain class 2-associating factor 1 [Sus scrofa]	Lib_033262;Lib_033263;Lib_033264;Lib_033265;Lib_033261
gene2430	PSMD13	3	2.9361	0.26061	0.018075	0.91298	0.79439	0.99833	26S proteasome non-ATPase regulatory subunit 13 [Sus scrofa]	Lib_072908;Lib_072905;Lib_072907
gene15618	LOC110262178	4	2.9347	0.26558	0.018144	0.91298	0.79056	0.99833	-	Lib_028948;Lib_028950;Lib_028952;Lib_028949
gene29657	LOC110258853	3	2.9309	0.22442	0.018351	0.91298	0.82243	0.99833	-	Lib_098091;Lib_098089;Lib_098088
gene28491	LOC110258128	3	2.929	0.19168	0.018385	0.91298	0.84799	0.99833	olfactory receptor 6C2-like [Sus scrofa]	Lib_093763;Lib_093764;Lib_093766
gene19322	KRT10	5	2.9301	0.25212	0.018385	0.91298	0.80095	0.99833	type I cytoskeletal 10 isoform X2 [Sus scrofa]	Lib_047796;Lib_047793;Lib_047795;Lib_047794;Lib_047797
gene26128	BMP7	4	2.9276	0.29484	0.018523	0.91298	0.76812	0.99833	bone morphogenetic protein 7 isoform X2 [Sus scrofa]	Lib_082295;Lib_082296;Lib_082292;Lib_082293
gene6657	XDH	5	2.9267	0.31798	0.018592	0.91298	0.7505	0.99833	xanthine dehydrogenase/oxidase isoform X1 [Sus scrofa]	Lib_118896;Lib_118895;Lib_118898;Lib_118899;Lib_118897
gene26332	LOC110257586	3	2.927	0.25889	0.018592	0.91298	0.79572	0.99833	olfactory receptor 10AC1-like [Sus scrofa]	Lib_083394;Lib_083393;Lib_083392
gene15954	LOC100520579	4	2.9269	0.25314	0.018592	0.91298	0.80016	0.99833	olfactory receptor 56A4-like [Sus scrofa]	Lib_030651;Lib_030652;Lib_030655;Lib_030654
gene15016	COMMD8	4	2.927	0.28685	0.018592	0.91298	0.77423	0.99833	-	Lib_026015;Lib_026016;Lib_026014;Lib_026013
gene18677	LOC102168091	5	2.9229	0.29461	0.018764	0.91298	0.76829	0.99833	-	Lib_044351;Lib_044353;Lib_044349;Lib_044352;Lib_044350
gene4994	RELL2	3	2.9218	0.26449	0.018867	0.91298	0.79141	0.99833	RELT-like protein 2 [Sus scrofa]	Lib_110292;Lib_110294;Lib_110296
gene13795	LOC100736711	3	2.9197	0.2303	0.018902	0.91298	0.81786	0.99833	-	Lib_019776;Lib_019772;Lib_019774
gene29210	LOC100525032	4	2.9201	0.25453	0.018902	0.91298	0.79909	0.99833	olfactory receptor 18-like [Sus scrofa]	Lib_096509;Lib_096511;Lib_096510;Lib_096508
gene22656	SFI1	5	2.9185	0.32511	0.018936	0.91298	0.7451	0.99833	LOW QUALITY PROTEIN: protein SFI1 homolog [Sus scrofa]	Lib_064537;Lib_064539;Lib_064540;Lib_064538;Lib_064541
gene11879	XKR8	4	2.9148	0.286	0.019108	0.91298	0.77488	0.99833	XK-related protein 8 [Sus scrofa]	Lib_009913;Lib_009911;Lib_009910;Lib_009912
gene28547	TNRC6A	2	2.9159	0.15634	0.019108	0.91298	0.87576	0.99833	trinucleotide repeat-containing gene 6A protein isoform X16 [Sus scrofa]	Lib_094012;Lib_094013
gene1794	TRPM6	4	2.916	0.30439	0.019108	0.91298	0.76083	0.99833	transient receptor potential cation channel subfamily M member 6 [Sus scrofa]	Lib_040617;Lib_040616;Lib_040613;Lib_040615
gene27776	THOC2	4	2.9156	0.28051	0.019108	0.91298	0.77909	0.99833	THO complex subunit 2 isoform X8 [Sus scrofa]	Lib_090423;Lib_090424;Lib_090427;Lib_090426
gene5660	TMEM159	5	2.9078	0.29493	0.019418	0.91298	0.76805	0.99833	-	Lib_113817;Lib_113820;Lib_113816;Lib_113819;Lib_113818
gene21003	SLC25A36	5	2.9021	0.24409	0.019694	0.91298	0.80716	0.99833	solute carrier family 25 member 36 isoform X1 [Sus scrofa]	Lib_056490;Lib_056491;Lib_056493;Lib_056489;Lib_056492
gene14247	KLHL33	4	2.9003	0.28541	0.019728	0.91298	0.77533	0.99833	-	Lib_022081;Lib_022079;Lib_022080;Lib_022077
gene13643	CENPQ	4	2.8981	0.24065	0.019797	0.91298	0.80983	0.99833	centromere protein Q [Sus scrofa]	Lib_018974;Lib_018976;Lib_018978;Lib_018977
gene24373	LOC110257012	4	2.8982	0.28978	0.019797	0.91298	0.77198	0.99833	-	Lib_073270;Lib_073269;Lib_073272;Lib_073271
gene25307	TIMD4	3	2.8974	0.23994	0.019831	0.91298	0.81037	0.99833	T-cell immunoglobulin and mucin domain-containing protein 4 isoform X4 [Sus scrofa]	Lib_078021;Lib_078022;Lib_078023
gene3261	LOC106509404	4	2.8977	0.29398	0.019831	0.91298	0.76877	0.99833	-	Lib_101787;Lib_101785;Lib_101786;Lib_101784
gene8444	LOC106510222	3	2.8961	0.26356	0.0199	0.91298	0.79212	0.99833	-	Lib_128070;Lib_128071;Lib_128069
gene17511	LOC110255546	3	2.893	0.2646	0.020141	0.91298	0.79132	0.99833	-	Lib_038429;Lib_038433;Lib_038431
gene5961	LOC100519473	4	2.8908	0.30356	0.020176	0.91298	0.76146	0.99833	-	Lib_115412;Lib_115411;Lib_115414;Lib_115415
gene1279	LOC110256838	4	2.8893	0.32148	0.020244	0.91298	0.74784	0.99833	-	Lib_014557;Lib_014555;Lib_014554;Lib_014553
gene25066	MIER3	4	2.8881	0.30383	0.020279	0.91298	0.76126	0.99833	mesoderm induction early response protein 3 isoform X1 [Sus scrofa]	Lib_076755;Lib_076753;Lib_076757;Lib_076754
gene15323	SEPT11	5	2.8881	0.25663	0.020279	0.91298	0.79746	0.99833	septin-11 isoform X11 [Sus scrofa]	Lib_027509;Lib_027512;Lib_027510;Lib_027508;Lib_027511
gene16831	LOC110262225	4	2.8845	0.2886	0.020348	0.91298	0.77289	0.99833	-	Lib_034988;Lib_034987;Lib_034986;Lib_034984
gene21489	PARP14	5	2.8841	0.31584	0.020417	0.91298	0.75213	0.99833	poly [ADP-ribose] polymerase 14 isoform X2 [Sus scrofa]	Lib_058892;Lib_058893;Lib_058890;Lib_058894;Lib_058891
gene26927	PUDP	3	2.8801	0.22328	0.020589	0.91298	0.82332	0.99833	-	Lib_086466;Lib_086464;Lib_086463
gene21749	NSUN3	4	2.8796	0.31728	0.020623	0.91298	0.75103	0.99833	mitochondrial [Sus scrofa]	Lib_060024;Lib_060022;Lib_060020;Lib_060021
gene10577	LOC110260979	5	2.8764	0.31543	0.020761	0.91298	0.75243	0.99833	-	Lib_003009;Lib_003007;Lib_003010;Lib_003006;Lib_003008
gene10047	CBFA2T3	5	2.8763	0.36696	0.020795	0.91298	0.71365	0.99833	protein CBFA2T3 isoform X5 [Sus scrofa]	Lib_000262;Lib_000266;Lib_000263;Lib_000265;Lib_000264
gene5001	LOC110259523	5	2.8753	0.31082	0.02083	0.91298	0.75594	0.99833	-	Lib_110342;Lib_110344;Lib_110346;Lib_110345;Lib_110343
gene36	FGFR1OP	3	2.8756	0.20132	0.02083	0.91298	0.84045	0.99833	FGFR1 oncogene partner isoform X3 [Sus scrofa]	Lib_103247;Lib_103248;Lib_103250
gene304	LOC110260143	3	2.8735	0.23341	0.020967	0.91298	0.81544	0.99833	-	Lib_100647;Lib_100646;Lib_100644
gene16441	YAP1	4	2.8724	0.31827	0.021071	0.91298	0.75028	0.99833	-	Lib_032961;Lib_032964;Lib_032963;Lib_032965
gene2471	CRACR2B	5	2.8685	0.34696	0.021346	0.91298	0.72862	0.99833	EF-hand calcium-binding domain-containing protein 4A isoform X4 [Sus scrofa]	Lib_074976;Lib_074975;Lib_074977;Lib_074974;Lib_074973
gene7117	LOC110260226	4	2.865	0.28215	0.021449	0.91298	0.77782	0.99833	-	Lib_121246;Lib_121247;Lib_121244;Lib_121243
gene20125	LOC102160183	4	2.8652	0.2296	0.021449	0.91298	0.8184	0.99833	-	Lib_051976;Lib_051978;Lib_051977;Lib_051975
gene11678	SPEN	4	2.8635	0.31688	0.021587	0.91298	0.75133	0.99833	LOW QUALITY PROTEIN: msx2-interacting protein [Sus scrofa]	Lib_008849;Lib_008846;Lib_008847;Lib_008845
gene15399	LSM6	4	2.8618	0.28778	0.021656	0.91298	0.77352	0.99833	U6 snRNA-associated Sm-like protein LSm6 isoform X2 [Sus scrofa]	Lib_027900;Lib_027902;Lib_027898;Lib_027899
gene26563	GCC1	4	2.8606	0.26193	0.02169	0.91298	0.79337	0.99833	-	Lib_084575;Lib_084576;Lib_084572;Lib_084574
gene22014	CRYAA	4	2.8574	0.25874	0.021931	0.91298	0.79584	0.99833	alpha-crystallin A chain [Sus scrofa]	Lib_061231;Lib_061233;Lib_061232;Lib_061234
gene29045	LOC110258457	5	2.8562	0.31851	0.021966	0.91298	0.7501	0.99833	-	Lib_095980;Lib_095982;Lib_095981;Lib_095979;Lib_095978
gene12803	LOC110261769	4	2.8566	0.28342	0.021966	0.91298	0.77685	0.99833	-	Lib_014635;Lib_014633;Lib_014634;Lib_014631
gene3043	LOC100523534	5	2.8559	0.27534	0.021966	0.91298	0.78306	0.99833	olfactory receptor 4B1-like [Sus scrofa]	Lib_100668;Lib_100665;Lib_100666;Lib_100664;Lib_100667
gene26246	VIPR2	5	2.8566	0.34547	0.021966	0.91298	0.72974	0.99833	vasoactive intestinal polypeptide receptor 2 precursor [Sus scrofa]	Lib_082924;Lib_082923;Lib_082926;Lib_082925;Lib_082922
gene12447	LOC110261420	3	2.8548	0.23338	0.022	0.91298	0.81547	0.99833	-	Lib_012766;Lib_012768;Lib_012765
gene16590	JAML	4	2.8516	0.27263	0.022104	0.91453	0.78514	0.99833	junctional adhesion molecule-like isoform X3 [Sus scrofa]	Lib_033714;Lib_033711;Lib_033713;Lib_033712
gene24131	LOC110256932	3	2.8507	0.28005	0.022172	0.91477	0.77944	0.99833	-	Lib_072061;Lib_072064;Lib_072060
gene6166	EIF5B	3	2.8504	0.26447	0.022172	0.91477	0.79142	0.99833	eukaryotic translation initiation factor 5B isoform X2 [Sus scrofa]	Lib_116486;Lib_116488;Lib_116484
gene3519	LOC100624876	4	2.8496	0.20612	0.022207	0.91489	0.8367	0.99833	olfactory receptor 13G1 [Sus scrofa]	Lib_102847;Lib_102843;Lib_102846;Lib_102845
gene6982	RHPN1	4	2.8482	0.32486	0.022345	0.91796	0.74529	0.99833	rhophilin-1 [Sus scrofa]	Lib_120568;Lib_120566;Lib_120569;Lib_120565
gene16223	LOC100627340	5	2.8469	0.27474	0.022448	0.91962	0.78352	0.99833	LOW QUALITY PROTEIN: olfactory receptor 2AT4-like [Sus scrofa]	Lib_031906;Lib_031910;Lib_031907;Lib_031908;Lib_031909
gene25021	PELO	5	2.8403	0.31291	0.022999	0.91962	0.75435	0.99833	LOW QUALITY PROTEIN: protein pelota homolog [Sus scrofa]	Lib_076540;Lib_076541;Lib_076539;Lib_076542;Lib_076538
gene10676	LOC102164889	4	2.8386	0.3082	0.023102	0.91962	0.75793	0.99833	LOW QUALITY PROTEIN: zinc finger protein 569 [Sus scrofa]	Lib_003548;Lib_003550;Lib_003546;Lib_003547
gene17430	LOC110262307	5	2.8359	0.29906	0.023378	0.91962	0.76489	0.99833	-	Lib_038031;Lib_038030;Lib_038032;Lib_038029;Lib_038033
gene8182	LOC110260333	5	2.8332	0.37215	0.023584	0.91962	0.70978	0.99833	mitochondrial-like [Sus scrofa]	Lib_126730;Lib_126731;Lib_126728;Lib_126729;Lib_126727
gene12167	USP14	5	2.8316	0.37206	0.023791	0.91962	0.70985	0.99833	ubiquitin carboxyl-terminal hydrolase 14 isoform X3 [Sus scrofa]	Lib_011430;Lib_011433;Lib_011434;Lib_011431;Lib_011432
gene20327	CNOT10	4	2.8304	0.28308	0.02386	0.91962	0.77712	0.99833	CCR4-NOT transcription complex subunit 10 isoform X8 [Sus scrofa]	Lib_053004;Lib_053005;Lib_053002;Lib_053003
gene2514	SLC22A18	4	2.8294	0.31102	0.023928	0.91962	0.75579	0.99833	solute carrier family 22 member 18 [Sus scrofa]	Lib_077147;Lib_077149;Lib_077145;Lib_077148
gene13648	LOC102166347	4	2.8283	0.32793	0.023997	0.91962	0.74297	0.99833	-	Lib_018999;Lib_019000;Lib_019002;Lib_019001
gene21616	LOC100620198	4	2.8264	0.29394	0.024066	0.91962	0.76881	0.99833	T-cell receptor-associated transmembrane adapter 1 isoform X2 [Sus scrofa]	Lib_059490;Lib_059493;Lib_059491;Lib_059494
gene27545	LOC102165634	2	2.8233	0.20992	0.024169	0.91962	0.83373	0.99833	-	Lib_089338;Lib_089337
gene27609	ZMAT1	5	2.8236	0.31906	0.024169	0.91962	0.74968	0.99833	zinc finger matrin-type protein 1 isoform X9 [Sus scrofa]	Lib_089583;Lib_089582;Lib_089581;Lib_089584;Lib_089580
gene27502	P2RY10	4	2.8231	0.29988	0.024204	0.91962	0.76427	0.99833	putative P2Y purinoceptor 10 isoform X1 [Sus scrofa]	Lib_089190;Lib_089188;Lib_089189;Lib_089187
gene9866	DEPDC4	5	2.8214	0.3677	0.024307	0.91962	0.7131	0.99833	LOW QUALITY PROTEIN: DEP domain-containing protein 4 [Sus scrofa]	Lib_135367;Lib_135364;Lib_135365;Lib_135363;Lib_135366
gene7970	MIR190B	4	2.8213	0.32556	0.024307	0.91962	0.74476	0.99833	-	Lib_125562;Lib_125561;Lib_125559;Lib_125560
gene23079	PLAC9	3	2.8202	0.19691	0.024342	0.91962	0.8439	0.99833	-	Lib_066710;Lib_066712;Lib_066709
gene9125	RPS26	5	2.8192	0.35391	0.024376	0.91962	0.72341	0.99833	40S ribosomal protein S26 [Sus scrofa]	Lib_131623;Lib_131625;Lib_131621;Lib_131622;Lib_131624
gene23932	LOC110257050	3	2.8187	0.25973	0.02441	0.91962	0.79507	0.99833	-	Lib_071036;Lib_071033;Lib_071032
gene929	GALK2	3	2.8181	0.27211	0.024479	0.91962	0.78553	0.99833	N-acetylgalactosamine kinase isoform X6 [Sus scrofa]	Lib_132440;Lib_132441;Lib_132444
gene28493	LOC110258127	4	2.8183	0.31608	0.024479	0.91962	0.75194	0.99833	olfactory receptor 6C68-like [Sus scrofa]	Lib_093772;Lib_093773;Lib_093776;Lib_093775
gene26626	LOC110257532	3	2.8172	0.19757	0.024479	0.91962	0.84339	0.99833	-	Lib_084897;Lib_084898;Lib_084899
gene89	LOC106508800	5	2.816	0.37891	0.024514	0.91962	0.70476	0.99833	-	Lib_130470;Lib_130473;Lib_130469;Lib_130472;Lib_130471
gene16002	LOC100525239	4	2.8137	0.3146	0.024686	0.91962	0.75306	0.99833	olfactory receptor 52H1-like [Sus scrofa]	Lib_030900;Lib_030898;Lib_030897;Lib_030899
gene24106	NR4A2	5	2.8128	0.35811	0.024686	0.91962	0.72026	0.99833	nuclear receptor subfamily 4 group A member 2 isoform X3 [Sus scrofa]	Lib_071940;Lib_071936;Lib_071939;Lib_071937;Lib_071938
gene16956	GTPBP10	4	2.8127	0.30246	0.024686	0.91962	0.7623	0.99833	GTP-binding protein 10 isoform X3 [Sus scrofa]	Lib_035601;Lib_035602;Lib_035603;Lib_035600
gene28614	LOC110258209	4	2.8119	0.30771	0.024789	0.91962	0.75831	0.99833	LOW QUALITY PROTEIN: olfactory receptor 10C1-like [Sus scrofa]	Lib_094282;Lib_094285;Lib_094284;Lib_094283
gene24760	RAB17	4	2.8083	0.28357	0.024961	0.91962	0.77674	0.99833	ras-related protein Rab-17 isoform X4 [Sus scrofa]	Lib_075237;Lib_075236;Lib_075235;Lib_075233
gene0	LOC100125545	4	2.8068	0.26062	0.025133	0.91962	0.79438	0.99833	TATA-box-binding protein [Sus scrofa]	Lib_000004;Lib_000001;Lib_000003;Lib_000005
gene24287	DFNB59	5	2.8044	0.33398	0.025443	0.91962	0.73839	0.99833	LOW QUALITY PROTEIN: pejvakin [Sus scrofa]	Lib_072836;Lib_072837;Lib_072834;Lib_072838;Lib_072835
gene24083	LOC110257167	5	2.8041	0.33638	0.025443	0.91962	0.73658	0.99833	-	Lib_071837;Lib_071840;Lib_071838;Lib_071839;Lib_071841
gene18923	RNF157	3	2.8036	0.26736	0.025478	0.91962	0.7892	0.99833	-	Lib_045671;Lib_045673;Lib_045670
gene4105	LOC102167856	4	2.802	0.26657	0.02565	0.91962	0.7898	0.99833	LOW QUALITY PROTEIN: vomeronasal type-2 receptor 116-like [Sus scrofa]	Lib_105689;Lib_105691;Lib_105693;Lib_105690
gene13777	IQGAP1	4	2.8012	0.24966	0.025684	0.91962	0.80285	0.99833	ras GTPase-activating-like protein IQGAP1 [Sus scrofa]	Lib_019673;Lib_019672;Lib_019675;Lib_019676
gene19650	GAS2L2	3	2.8001	0.27877	0.025719	0.91962	0.78042	0.99833	GAS2-like protein 2 isoform X2 [Sus scrofa]	Lib_049510;Lib_049509;Lib_049507
gene15122	LOC110261974	4	2.7995	0.26411	0.025753	0.91962	0.79169	0.99833	-	Lib_026534;Lib_026535;Lib_026533;Lib_026536
gene1699	LOC102165580	5	2.7995	0.3041	0.025753	0.91962	0.76105	0.99833	-	Lib_035761;Lib_035763;Lib_035762;Lib_035759;Lib_035760
gene19619	ACACA	5	2.7998	0.35255	0.025753	0.91962	0.72442	0.99833	acetyl-CoA carboxylase 1 isoform X5 [Sus scrofa]	Lib_049346;Lib_049347;Lib_049349;Lib_049348;Lib_049350
gene6115	ST6GAL2	4	2.7983	0.24078	0.025891	0.91962	0.80972	0.99833	6-sialyltransferase 2 [Sus scrofa]	Lib_116224;Lib_116226;Lib_116227;Lib_116225
gene24737	LOC102164001	5	2.7979	0.30699	0.025925	0.91962	0.75885	0.99833	-	Lib_075117;Lib_075114;Lib_075116;Lib_075115;Lib_075113
gene12241	LOC110261190	5	2.797	0.29259	0.025925	0.91962	0.76984	0.99833	-	Lib_011795;Lib_011796;Lib_011794;Lib_011797;Lib_011798
gene23502	ADRA2A	4	2.7967	0.32452	0.025925	0.91962	0.74555	0.99833	alpha-2A adrenergic receptor [Sus scrofa]	Lib_068826;Lib_068823;Lib_068824;Lib_068827
gene27381	ASB12	5	2.7964	0.36684	0.02596	0.91962	0.71374	0.99833	ankyrin repeat and SOCS box protein 12 [Sus scrofa]	Lib_088650;Lib_088653;Lib_088652;Lib_088654;Lib_088651
gene23392	HIF1AN	5	2.7953	0.33026	0.026029	0.91962	0.7412	0.99833	-	Lib_068242;Lib_068240;Lib_068238;Lib_068239;Lib_068241
gene23990	KLKB1	4	2.795	0.27431	0.026063	0.91962	0.78385	0.99833	plasma kallikrein [Sus scrofa]	Lib_071351;Lib_071349;Lib_071348;Lib_071350
gene11088	NR1H2	4	2.7946	0.33752	0.026063	0.91962	0.73573	0.99833	oxysterols receptor LXR-beta isoform X2 [Sus scrofa]	Lib_005769;Lib_005766;Lib_005765;Lib_005768
gene10482	LOC106509442	4	2.7935	0.28694	0.026132	0.91962	0.77416	0.99833	-	Lib_002518;Lib_002517;Lib_002520;Lib_002519
gene26272	LOC102168197	3	2.7924	0.21833	0.026201	0.91962	0.82717	0.99833	-	Lib_083068;Lib_083069;Lib_083071
gene6180	KIAA1211L	4	2.7916	0.31297	0.02627	0.91962	0.75431	0.99833	-	Lib_116562;Lib_116560;Lib_116559;Lib_116561
gene15615	DKK2	5	2.7897	0.30001	0.026373	0.91962	0.76417	0.99833	dickkopf-related protein 2 [Sus scrofa]	Lib_028934;Lib_028937;Lib_028933;Lib_028935;Lib_028936
gene24269	MIR10B	3	2.7892	0.27014	0.026545	0.91962	0.78705	0.99833	-	Lib_072746;Lib_072747;Lib_072745
gene30359	ND4L	4	2.7887	0.28745	0.026614	0.91962	0.77376	0.99833	NADH dehydrogenase subunit 4L (mitochondrion) [Sus scrofa]	Lib_100600;Lib_100599;Lib_100601;Lib_100603
gene6522	LOC110260017	3	2.7884	0.27431	0.026648	0.91962	0.78385	0.99833	-	Lib_118258;Lib_118257;Lib_118256
gene2724	LOC110259241	3	2.7877	0.21954	0.026648	0.91962	0.82623	0.99833	-	Lib_087939;Lib_087943;Lib_087940
gene22887	HNRNPF	5	2.7865	0.24717	0.026683	0.91962	0.80478	0.99833	heterogeneous nuclear ribonucleoprotein F [Sus scrofa]	Lib_065732;Lib_065735;Lib_065734;Lib_065733;Lib_065736
gene20544	USP19	4	2.7858	0.26281	0.026717	0.91962	0.79269	0.99833	ubiquitin carboxyl-terminal hydrolase 19 isoform X32 [Sus scrofa]	Lib_054121;Lib_054120;Lib_054122;Lib_054124
gene795	PIF1	4	2.7859	0.30957	0.026717	0.91962	0.75689	0.99833	ATP-dependent DNA helicase PIF1 isoform X6 [Sus scrofa]	Lib_125456;Lib_125458;Lib_125457;Lib_125459
gene17437	LOC110255530	4	2.7851	0.29691	0.026752	0.91962	0.76654	0.99833	-	Lib_038064;Lib_038067;Lib_038068;Lib_038065
gene9919	CEP83	4	2.7822	0.24395	0.026855	0.91981	0.80727	0.99833	centrosomal protein of 83 kDa isoform X2 [Sus scrofa]	Lib_135634;Lib_135633;Lib_135635;Lib_135632
gene15491	LOC102159784	5	2.7786	0.35108	0.027199	0.9229	0.72553	0.99833	-	Lib_028348;Lib_028349;Lib_028352;Lib_028351;Lib_028350
gene28434	GLT6D1	4	2.7777	0.27644	0.027268	0.92415	0.78221	0.99833	glycosyltransferase 6 domain-containing protein 1 [Sus scrofa]	Lib_093542;Lib_093544;Lib_093543;Lib_093545
gene21678	LOC102162930	4	2.7775	0.34588	0.027406	0.92635	0.72943	0.99833	heavy subunit-like [Sus scrofa]	Lib_059768;Lib_059766;Lib_059765;Lib_059769
gene20900	COPG1	5	2.7761	0.31245	0.027543	0.92635	0.7547	0.99833	LOW QUALITY PROTEIN: coatomer subunit gamma-1 [Sus scrofa]	Lib_055967;Lib_055966;Lib_055965;Lib_055968;Lib_055964
gene6924	LRRC24	5	2.776	0.34129	0.027543	0.92635	0.73289	0.99833	leucine-rich repeat-containing protein 24 [Sus scrofa]	Lib_120261;Lib_120263;Lib_120264;Lib_120262;Lib_120260
gene18465	LOC106505298	4	2.7747	0.23144	0.027578	0.92635	0.81697	0.99833	-	Lib_043365;Lib_043362;Lib_043366;Lib_043364
gene22258	LOC110256746	4	2.7747	0.31733	0.027578	0.92635	0.75099	0.99833	-	Lib_062477;Lib_062473;Lib_062474;Lib_062475
gene866	MNS1	5	2.7739	0.2211	0.027716	0.92635	0.82501	0.99833	-	Lib_129196;Lib_129197;Lib_129195;Lib_129194;Lib_129198
gene13743	SAXO2	5	2.7676	0.38011	0.028232	0.9268	0.70387	0.99833	stabilizer of axonemal microtubules 2 isoform X3 [Sus scrofa]	Lib_019511;Lib_019512;Lib_019510;Lib_019509;Lib_019513
gene9857	UTP20	3	2.7672	0.25927	0.028232	0.9268	0.79543	0.99833	small subunit processome component 20 homolog [Sus scrofa]	Lib_135315;Lib_135313;Lib_135314
gene3387	LOC100738258	4	2.7671	0.22694	0.028232	0.9268	0.82047	0.99833	LOW QUALITY PROTEIN: olfactory receptor 2M4-like [Sus scrofa]	Lib_102313;Lib_102309;Lib_102311;Lib_102310
gene20893	KIAA1257	5	2.767	0.38978	0.028232	0.9268	0.6967	0.99833	-	Lib_055922;Lib_055919;Lib_055921;Lib_055923;Lib_055920
gene15905	MRPL17	4	2.7678	0.27683	0.028232	0.9268	0.78191	0.99833	mitochondrial [Sus scrofa]	Lib_030406;Lib_030403;Lib_030407;Lib_030404
gene22847	EXOC8	5	2.7675	0.32466	0.028232	0.9268	0.74544	0.99833	exocyst complex component 8 [Sus scrofa]	Lib_065525;Lib_065524;Lib_065526;Lib_065523;Lib_065522
gene14902	LOC110261971	4	2.765	0.35064	0.028335	0.9268	0.72586	0.99833	-	Lib_025454;Lib_025450;Lib_025451;Lib_025452
gene10270	TMED6	4	2.765	0.31531	0.02837	0.92688	0.75253	0.99833	transmembrane emp24 domain-containing protein 6 [Sus scrofa]	Lib_001422;Lib_001425;Lib_001424;Lib_001421
gene26066	LOC110257430	4	2.7639	0.32834	0.028507	0.92929	0.74265	0.99833	-	Lib_081968;Lib_081969;Lib_081971;Lib_081967
gene22638	DUSP18	4	2.7621	0.31927	0.028748	0.92977	0.74952	0.99833	dual specificity protein phosphatase 18 [Sus scrofa]	Lib_064445;Lib_064446;Lib_064443;Lib_064444
gene6769	LOC110260105	5	2.7607	0.33024	0.028817	0.92977	0.74122	0.99833	-	Lib_119469;Lib_119467;Lib_119465;Lib_119466;Lib_119468
gene20442	ZNF35	5	2.7574	0.32657	0.029024	0.92977	0.74399	0.99833	zinc finger protein 35 isoform X2 [Sus scrofa]	Lib_053589;Lib_053590;Lib_053588;Lib_053587;Lib_053586
gene8565	SHANK3	5	2.7575	0.36034	0.029024	0.92977	0.71859	0.99833	-	Lib_128681;Lib_128683;Lib_128679;Lib_128682;Lib_128680
gene9357	CAPRIN2	4	2.7562	0.30862	0.029231	0.92977	0.75761	0.99833	caprin-2 isoform X15 [Sus scrofa]	Lib_132771;Lib_132772;Lib_132773;Lib_132770
gene14349	ARRDC4	5	2.756	0.36077	0.029231	0.92977	0.71827	0.99833	arrestin domain-containing protein 4 isoform X2 [Sus scrofa]	Lib_022545;Lib_022544;Lib_022542;Lib_022543;Lib_022546
gene4165	MYDGF	5	2.7547	0.34987	0.029299	0.92977	0.72643	0.99833	myeloid-derived growth factor [Sus scrofa]	Lib_106003;Lib_106000;Lib_106002;Lib_105999;Lib_106001
gene14098	C7H14orf119	2	2.7547	0.23167	0.029299	0.92977	0.81679	0.99833	uncharacterized protein C14orf119 homolog [Sus scrofa]	Lib_021293;Lib_021295
gene24572	CDK5R2	4	2.7539	0.31611	0.029368	0.92977	0.75192	0.99833	cyclin-dependent kinase 5 activator 2 [Sus scrofa]	Lib_074283;Lib_074280;Lib_074282;Lib_074279
gene1141	SELENOS	5	2.7535	0.39931	0.029403	0.92977	0.68966	0.99833	selenoprotein S [Sus scrofa]	Lib_007409;Lib_007408;Lib_007406;Lib_007407;Lib_007405
gene15293	LOC106504698	5	2.7526	0.27434	0.029437	0.92977	0.78383	0.99833	-	Lib_027351;Lib_027348;Lib_027349;Lib_027350;Lib_027352
gene10370	CMTM3	4	2.7499	0.32463	0.02954	0.92977	0.74546	0.99833	CKLF-like MARVEL transmembrane domain-containing protein 3 [Sus scrofa]	Lib_001922;Lib_001924;Lib_001923;Lib_001925
gene1738	PUM3	5	2.7492	0.38599	0.029609	0.92977	0.69951	0.99833	pumilio homolog 3 [Sus scrofa]	Lib_037754;Lib_037756;Lib_037757;Lib_037758;Lib_037755
gene26273	PAXIP1	5	2.7489	0.29668	0.029644	0.92977	0.76671	0.99833	PAX-interacting protein 1 isoform X2 [Sus scrofa]	Lib_083072;Lib_083073;Lib_083075;Lib_083076;Lib_083074
gene19624	DDX52	5	2.7483	0.35098	0.029678	0.92977	0.7256	0.99833	probable ATP-dependent RNA helicase DDX52 [Sus scrofa]	Lib_049379;Lib_049376;Lib_049377;Lib_049380;Lib_049378
gene4987	LOC110259669	5	2.7488	0.37287	0.029678	0.92977	0.70924	0.99833	protocadherin gamma-A8-like [Sus scrofa]	Lib_110258;Lib_110260;Lib_110259;Lib_110261;Lib_110257
gene17054	DGKB	4	2.7478	0.35505	0.029678	0.92977	0.72255	0.99833	diacylglycerol kinase beta isoform X12 [Sus scrofa]	Lib_036103;Lib_036100;Lib_036102;Lib_036101
gene20396	ENTPD3	5	2.7476	0.33715	0.029678	0.92977	0.736	0.99833	ectonucleoside triphosphate diphosphohydrolase 3 [Sus scrofa]	Lib_053348;Lib_053346;Lib_053349;Lib_053347;Lib_053350
gene14036	LOC110261589	3	2.7472	0.23886	0.029713	0.92977	0.81121	0.99833	-	Lib_020967;Lib_020964;Lib_020968
gene30083	LOC110259063	5	2.7461	0.32346	0.029781	0.92977	0.74634	0.99833	olfactory receptor 6C68-like [Sus scrofa]	Lib_099508;Lib_099505;Lib_099506;Lib_099507;Lib_099509
gene22351	SUMO4	5	2.7465	0.33995	0.029781	0.92977	0.7339	0.99833	small ubiquitin-related modifier 4 precursor [Sus scrofa]	Lib_062933;Lib_062934;Lib_062932;Lib_062936;Lib_062935
gene23354	LOC102162125	5	2.7447	0.35524	0.029885	0.92977	0.72241	0.99833	-	Lib_068045;Lib_068047;Lib_068043;Lib_068046;Lib_068044
gene8887	TMBIM6	3	2.7425	0.27822	0.03016	0.92977	0.78084	0.99833	bax inhibitor 1 isoform X3 [Sus scrofa]	Lib_130404;Lib_130408;Lib_130407
gene17004	PON3	5	2.7425	0.29823	0.03016	0.92977	0.76553	0.99833	serum paraoxonase/lactonase 3 isoform X3 [Sus scrofa]	Lib_035845;Lib_035844;Lib_035846;Lib_035848;Lib_035847
gene27430	IL2RG	5	2.7394	0.38545	0.030263	0.92977	0.6999	0.99833	cytokine receptor common subunit gamma isoform X2 [Sus scrofa]	Lib_088870;Lib_088873;Lib_088872;Lib_088871;Lib_088874
gene14305	LOC100153913	5	2.7377	0.35947	0.030367	0.92977	0.71925	0.99833	olfactory receptor 4F15-like [Sus scrofa]	Lib_022336;Lib_022334;Lib_022335;Lib_022332;Lib_022333
gene6565	THADA	5	2.7374	0.31141	0.030401	0.92977	0.75549	0.99833	LOW QUALITY PROTEIN: thyroid adenoma-associated protein [Sus scrofa]	Lib_118469;Lib_118467;Lib_118466;Lib_118470;Lib_118468
gene4347	RASGEF1C	4	2.7374	0.3492	0.030401	0.92977	0.72694	0.99833	ras-GEF domain-containing family member 1C [Sus scrofa]	Lib_106988;Lib_106992;Lib_106991;Lib_106989
gene7330	LOC106510031	5	2.735	0.38865	0.030539	0.92977	0.69753	0.99833	-	Lib_122295;Lib_122294;Lib_122293;Lib_122292;Lib_122291
gene19634	CCL4	4	2.7356	0.33972	0.030539	0.92977	0.73407	0.99833	C-C motif chemokine 4 precursor [Sus scrofa]	Lib_049433;Lib_049435;Lib_049434;Lib_049431
gene5418	BCL7B	4	2.7354	0.35018	0.030539	0.92977	0.7262	0.99833	-	Lib_112526;Lib_112527;Lib_112529;Lib_112528
gene9315	LOC110260707	5	2.7327	0.33721	0.030849	0.93822	0.73596	0.99833	-	Lib_132575;Lib_132576;Lib_132579;Lib_132578;Lib_132577
gene18534	PIBF1	4	2.7325	0.26634	0.030883	0.93828	0.78998	0.99833	progesterone-induced-blocking factor 1 isoform X5 [Sus scrofa]	Lib_043642;Lib_043645;Lib_043643;Lib_043644
gene224	REPS1	5	2.7317	0.34028	0.030986	0.93886	0.73364	0.99833	ralBP1-associated Eps domain-containing protein 1 isoform X4 [Sus scrofa]	Lib_063183;Lib_063186;Lib_063185;Lib_063184;Lib_063182
gene26859	INHBA	4	2.7304	0.24938	0.031159	0.93886	0.80307	0.99833	inhibin beta A chain precursor [Sus scrofa]	Lib_086106;Lib_086105;Lib_086104;Lib_086107
gene22175	TRIM35	5	2.7277	0.35785	0.031503	0.9433	0.72046	0.99833	LOW QUALITY PROTEIN: tripartite motif-containing protein 35 [Sus scrofa]	Lib_062056;Lib_062058;Lib_062059;Lib_062057;Lib_062055
gene11759	CDC42	5	2.7278	0.38547	0.031503	0.9433	0.69989	0.99833	cell division control protein 42 homolog isoform X2 [Sus scrofa]	Lib_009275;Lib_009277;Lib_009276;Lib_009279;Lib_009278
gene6624	GPATCH11	4	2.7262	0.31171	0.031675	0.94484	0.75526	0.99833	G patch domain-containing protein 11 [Sus scrofa]	Lib_118750;Lib_118754;Lib_118752;Lib_118751
gene13678	LOC106504562	4	2.726	0.25754	0.031709	0.94484	0.79676	0.99833	-	Lib_019156;Lib_019154;Lib_019157;Lib_019155
gene9497	LOC110260741	4	2.7246	0.29943	0.031847	0.94484	0.76461	0.99833	-	Lib_133442;Lib_133443;Lib_133441;Lib_133440
gene10030	SPIRE2	3	2.7228	0.3022	0.032123	0.94859	0.7625	0.99833	protein spire homolog 2 isoform X3 [Sus scrofa]	Lib_000174;Lib_000173;Lib_000175
gene24368	NABP1	4	2.7222	0.31313	0.032123	0.94859	0.75418	0.99833	-	Lib_073241;Lib_073239;Lib_073243;Lib_073242
gene5554	PRRT2	4	2.7215	0.26432	0.032157	0.94859	0.79153	0.99833	proline-rich transmembrane protein 2 isoform X3 [Sus scrofa]	Lib_113252;Lib_113251;Lib_113253;Lib_113254
gene6148	CREG2	4	2.7213	0.26002	0.032191	0.94859	0.79485	0.99833	protein CREG2 [Sus scrofa]	Lib_116394;Lib_116398;Lib_116397;Lib_116395
gene7332	C4H8orf88	4	2.7204	0.27401	0.032226	0.94859	0.78407	0.99833	-	Lib_122301;Lib_122302;Lib_122304;Lib_122303
gene15069	LOC102162630	4	2.7164	0.31482	0.032708	0.94859	0.7529	0.99833	zinc finger protein 736-like [Sus scrofa]	Lib_026259;Lib_026262;Lib_026258;Lib_026261
gene23409	LOC102161206	4	2.7159	0.27899	0.032777	0.94859	0.78025	0.99833	-	Lib_068332;Lib_068330;Lib_068328;Lib_068329
gene22212	PINX1	5	2.7155	0.30185	0.032846	0.94859	0.76277	0.99833	PIN2/TERF1-interacting telomerase inhibitor 1 isoform X4 [Sus scrofa]	Lib_062252;Lib_062250;Lib_062253;Lib_062254;Lib_062251
gene16270	LOC100511652	5	2.7155	0.20797	0.032846	0.94859	0.83525	0.99833	LOW QUALITY PROTEIN: glycerophosphodiester phosphodiesterase domain-containing protein 4 [Sus scrofa]	Lib_032133;Lib_032132;Lib_032131;Lib_032135;Lib_032134
gene11975	LOC100736806	5	2.7155	0.29697	0.032846	0.94859	0.76649	0.99833	-	Lib_010417;Lib_010419;Lib_010415;Lib_010418;Lib_010416
gene4561	POLR3G	4	2.7142	0.27384	0.033018	0.94859	0.78421	0.99833	DNA-directed RNA polymerase III subunit RPC7 isoform X2 [Sus scrofa]	Lib_108088;Lib_108086;Lib_108085;Lib_108087
gene28436	PAEP	4	2.714	0.33672	0.033052	0.94859	0.73633	0.99833	-	Lib_093555;Lib_093554;Lib_093552;Lib_093556
gene19406	OSBPL7	4	2.7131	0.2414	0.033121	0.94859	0.80924	0.99833	LOW QUALITY PROTEIN: oxysterol-binding protein-related protein 7 [Sus scrofa]	Lib_048254;Lib_048255;Lib_048252;Lib_048256
gene15972	LOC110255227	5	2.713	0.36615	0.033155	0.94859	0.71425	0.99833	olfactory receptor 52N2 [Sus scrofa]	Lib_030743;Lib_030741;Lib_030745;Lib_030744;Lib_030742
gene27647	ESX1	5	2.7082	0.23296	0.033465	0.94859	0.81579	0.99833	homeobox protein ESX1 [Sus scrofa]	Lib_089787;Lib_089785;Lib_089784;Lib_089786;Lib_089783
gene1647	IFNB1	5	2.7091	0.37967	0.033465	0.94859	0.70419	0.99833	interferon beta precursor [Sus scrofa]	Lib_033090;Lib_033088;Lib_033087;Lib_033089;Lib_033086
gene5593	RABEP2	2	2.7087	0.21597	0.033465	0.94859	0.82901	0.99833	rab GTPase-binding effector protein 2 isoform X6 [Sus scrofa]	Lib_113468;Lib_113470
gene24610	EPHA4	5	2.7075	0.23676	0.033569	0.94859	0.81284	0.99833	ephrin type-A receptor 4 isoform X1 [Sus scrofa]	Lib_074492;Lib_074491;Lib_074489;Lib_074490;Lib_074493
gene27345	TSR2	5	2.7067	0.30876	0.033603	0.94859	0.7575	0.99833	pre-rRNA-processing protein TSR2 homolog [Sus scrofa]	Lib_088481;Lib_088477;Lib_088478;Lib_088480;Lib_088479
gene15602	OSTC	3	2.7062	0.24981	0.033637	0.94859	0.80273	0.99833	oligosaccharyltransferase complex subunit OSTC [Sus scrofa]	Lib_028866;Lib_028867;Lib_028863
gene22095	LOC102166958	5	2.7054	0.3729	0.033741	0.94859	0.70922	0.99833	contactin-associated protein-like 3 isoform X4 [Sus scrofa]	Lib_061657;Lib_061656;Lib_061659;Lib_061655;Lib_061658
gene11899	OPRD1	4	2.7042	0.33601	0.033982	0.94859	0.73686	0.99833	delta-type opioid receptor isoform X2 [Sus scrofa]	Lib_010010;Lib_010012;Lib_010014;Lib_010011
gene13677	GSTA1	3	2.7032	0.29924	0.034051	0.94859	0.76476	0.99833	glutathione S-transferase alpha M14 [Sus scrofa]	Lib_019151;Lib_019153;Lib_019149
gene12434	KANK4	4	2.7035	0.31769	0.034051	0.94859	0.75072	0.99833	-	Lib_012711;Lib_012713;Lib_012710;Lib_012709
gene10867	LOC110261000	3	2.7025	0.22866	0.034188	0.94859	0.81913	0.99833	-	Lib_004567;Lib_004565;Lib_004566
gene8861	CCDC65	5	2.7021	0.38995	0.034188	0.94859	0.69658	0.99833	coiled-coil domain-containing protein 65 [Sus scrofa]	Lib_130274;Lib_130276;Lib_130278;Lib_130275;Lib_130277
gene26695	LOC106508222	4	2.7019	0.28544	0.034223	0.94859	0.77531	0.99833	-	Lib_085255;Lib_085253;Lib_085256;Lib_085254
gene24685	HTR2B	4	2.7013	0.35772	0.034257	0.94859	0.72055	0.99833	5-hydroxytryptamine receptor 2B isoform X2 [Sus scrofa]	Lib_074844;Lib_074847;Lib_074846;Lib_074843
gene12288	KCNG2	5	2.7006	0.35949	0.034395	0.94859	0.71923	0.99833	potassium voltage-gated channel subfamily G member 2 [Sus scrofa]	Lib_011994;Lib_011997;Lib_011995;Lib_011998;Lib_011996
gene14707	MIR9830	3	2.6987	0.27559	0.034464	0.94859	0.78286	0.99833	-	Lib_024408;Lib_024407;Lib_024405
gene4939	LOC100513976	5	2.6975	0.32786	0.034533	0.94859	0.74302	0.99833	uncharacterized protein LOC100513976 isoform X13 [Sus scrofa]	Lib_110010;Lib_110007;Lib_110011;Lib_110008;Lib_110009
gene23047	AP3M1	4	2.6972	0.32323	0.034533	0.94859	0.74652	0.99833	AP-3 complex subunit mu-1 isoform X1 [Sus scrofa]	Lib_066538;Lib_066534;Lib_066535;Lib_066537
gene4868	LOC110259495	4	2.696	0.25887	0.034636	0.94859	0.79574	0.99833	-	Lib_109630;Lib_109633;Lib_109632;Lib_109634
gene7987	SNAPIN	5	2.6964	0.28471	0.034636	0.94859	0.77586	0.99833	SNARE-associated protein Snapin isoform X1 [Sus scrofa]	Lib_125646;Lib_125645;Lib_125643;Lib_125644;Lib_125647
gene28810	TRNAE-CUC	5	2.694	0.30346	0.034808	0.94859	0.76154	0.99833	-	Lib_095054;Lib_095056;Lib_095053;Lib_095055;Lib_095052
gene8376	FAM102B	4	2.6938	0.35889	0.034842	0.94859	0.71968	0.99833	-	Lib_127729;Lib_127726;Lib_127728;Lib_127725
gene7149	MAL2	5	2.693	0.34495	0.03498	0.94859	0.73013	0.99833	protein MAL2 isoform X1 [Sus scrofa]	Lib_121399;Lib_121397;Lib_121398;Lib_121396;Lib_121400
gene6746	HADHA	4	2.6929	0.34444	0.03498	0.94859	0.73051	0.99833	mitochondrial [Sus scrofa]	Lib_119352;Lib_119351;Lib_119354;Lib_119350
gene27748	RPL39	4	2.692	0.3603	0.035118	0.94859	0.71862	0.99833	60S ribosomal protein L39 [Sus scrofa]	Lib_090278;Lib_090282;Lib_090281;Lib_090279
gene15835	TRIM66	5	2.691	0.34815	0.03529	0.94859	0.72773	0.99833	LOW QUALITY PROTEIN: tripartite motif-containing protein 66 [Sus scrofa]	Lib_030076;Lib_030074;Lib_030077;Lib_030073;Lib_030075
gene2971	SELENOH	3	2.691	0.28691	0.03529	0.94859	0.77418	0.99833	-	Lib_098281;Lib_098280;Lib_098279
gene10973	NOP53	5	2.6904	0.4168	0.035359	0.94859	0.67683	0.99833	LOW QUALITY PROTEIN: glioma tumor suppressor candidate region gene 2 protein [Sus scrofa]	Lib_005142;Lib_005141;Lib_005144;Lib_005140;Lib_005143
gene25152	OCLN	3	2.69	0.30745	0.035393	0.94859	0.7585	0.99833	occludin isoform X1 [Sus scrofa]	Lib_077210;Lib_077212;Lib_077213
gene17837	GKAP1	4	2.689	0.36442	0.035497	0.94859	0.71555	0.99833	G kinase-anchoring protein 1 isoform X3 [Sus scrofa]	Lib_040100;Lib_040101;Lib_040098;Lib_040099
gene9421	SLCO1A2	3	2.6885	0.29089	0.035634	0.94859	0.77113	0.99833	solute carrier organic anion transporter family member 1A2 isoform X3 [Sus scrofa]	Lib_133101;Lib_133100;Lib_133102
gene22385	LRRC43	5	2.6886	0.36225	0.035634	0.94859	0.71716	0.99833	-	Lib_063110;Lib_063109;Lib_063107;Lib_063111;Lib_063108
gene6649	TRNAE-CUC	4	2.6876	0.32665	0.035703	0.94859	0.74393	0.99833	-	Lib_118862;Lib_118861;Lib_118864;Lib_118863
gene27116	DMD	4	2.6859	0.24347	0.035875	0.94859	0.80764	0.99833	dystrophin isoform X20 [Sus scrofa]	Lib_087403;Lib_087401;Lib_087404;Lib_087402
gene21873	SOD1	4	2.6855	0.34334	0.03591	0.94859	0.73134	0.99833	superoxide dismutase [Cu-Zn] [Sus scrofa]	Lib_060543;Lib_060544;Lib_060540;Lib_060541
gene22053	ITGB2	5	2.6854	0.4008	0.03591	0.94859	0.68857	0.99833	integrin beta-2 precursor [Sus scrofa]	Lib_061445;Lib_061449;Lib_061446;Lib_061448;Lib_061447
gene7018	PTK2	5	2.6846	0.38429	0.035979	0.94859	0.70076	0.99833	focal adhesion kinase 1 isoform X33 [Sus scrofa]	Lib_120766;Lib_120769;Lib_120768;Lib_120767;Lib_120765
gene23759	LOC110256956	4	2.6847	0.31753	0.035979	0.94859	0.75084	0.99833	-	Lib_070196;Lib_070197;Lib_070195;Lib_070194
gene21111	LOC106505714	5	2.6847	0.26878	0.035979	0.94859	0.7881	0.99833	-	Lib_057027;Lib_057026;Lib_057025;Lib_057024;Lib_057028
gene4120	TNFSF9	2	2.6834	0.22154	0.036048	0.94859	0.82467	0.99833	-	Lib_105772;Lib_105771
gene10135	MPHOSPH6	5	2.6819	0.36817	0.036151	0.94859	0.71274	0.99833	-	Lib_000719;Lib_000720;Lib_000717;Lib_000721;Lib_000718
gene24778	LOC106505803	5	2.6814	0.32093	0.036185	0.94859	0.74827	0.99833	-	Lib_075330;Lib_075332;Lib_075328;Lib_075331;Lib_075329
gene29761	LOC100518535	3	2.681	0.30426	0.03622	0.94859	0.76093	0.99833	olfactory receptor 9G1-like [Sus scrofa]	Lib_098455;Lib_098453;Lib_098452
gene19093	GH1	5	2.6813	0.38295	0.03622	0.94859	0.70176	0.99833	somatotropin precursor [Sus scrofa]	Lib_046588;Lib_046585;Lib_046587;Lib_046584;Lib_046586
gene16453	MMP13	4	2.6808	0.33643	0.036254	0.94859	0.73655	0.99833	collagenase 3 isoform X3 [Sus scrofa]	Lib_033023;Lib_033021;Lib_033022;Lib_033025
gene6689	LOC110260104	4	2.6807	0.34904	0.036254	0.94859	0.72706	0.99833	-	Lib_119043;Lib_119042;Lib_119044;Lib_119040
gene27048	MBTPS2	3	2.6783	0.24211	0.036461	0.94859	0.80869	0.99833	membrane-bound transcription factor site-2 protease isoform X2 [Sus scrofa]	Lib_087086;Lib_087088;Lib_087085
gene29704	LOC110258905	4	2.6776	0.27211	0.036598	0.94859	0.78554	0.99833	olfactory receptor 4C13-like [Sus scrofa]	Lib_098274;Lib_098276;Lib_098273;Lib_098272
gene11076	NUP62	4	2.6775	0.33991	0.036598	0.94859	0.73392	0.99833	nuclear pore glycoprotein p62 [Sus scrofa]	Lib_005707;Lib_005705;Lib_005709;Lib_005708
gene19247	MLX	4	2.676	0.35226	0.036702	0.94859	0.72464	0.99833	max-like protein X isoform X2 [Sus scrofa]	Lib_047394;Lib_047396;Lib_047395;Lib_047393
gene21757	LOC100738961	4	2.6747	0.36335	0.036805	0.94859	0.71634	0.99833	-	Lib_060055;Lib_060058;Lib_060056;Lib_060059
gene14319	LOC100524752	5	2.6739	0.39473	0.036874	0.94859	0.69304	0.99833	olfactory receptor 4F6-like [Sus scrofa]	Lib_022401;Lib_022399;Lib_022397;Lib_022400;Lib_022398
gene22280	LOC110256769	3	2.6729	0.26868	0.036874	0.94859	0.78818	0.99833	-	Lib_062568;Lib_062569;Lib_062571
gene6935	VPS28	5	2.672	0.2759	0.036977	0.94859	0.78262	0.99833	vacuolar protein sorting-associated protein 28 homolog [Sus scrofa]	Lib_120318;Lib_120316;Lib_120317;Lib_120319;Lib_120315
gene11577	LOC110261387	5	2.6703	0.3747	0.037046	0.94859	0.70788	0.99833	-	Lib_008306;Lib_008307;Lib_008305;Lib_008309;Lib_008308
gene30039	LOC110259043	5	2.6693	0.38653	0.037149	0.94859	0.69911	0.99833	-	Lib_099405;Lib_099406;Lib_099407;Lib_099409;Lib_099408
gene17514	LOC110255548	2	2.667	0.23261	0.037321	0.94859	0.81606	0.99833	-	Lib_038441;Lib_038439
gene13996	LOC102164814	4	2.6663	0.27582	0.037425	0.94859	0.78268	0.99833	-	Lib_020768;Lib_020767;Lib_020765;Lib_020766
gene17663	SCCPDH	5	2.6656	0.34143	0.037425	0.94859	0.73278	0.99833	saccharopine dehydrogenase-like oxidoreductase [Sus scrofa]	Lib_039219;Lib_039217;Lib_039216;Lib_039218;Lib_039215
gene19978	MIR324	5	2.6659	0.31107	0.037425	0.94859	0.75575	0.99833	-	Lib_051187;Lib_051190;Lib_051191;Lib_051188;Lib_051189
gene971	TRIM69	4	2.6656	0.28187	0.037425	0.94859	0.77804	0.99833	E3 ubiquitin-protein ligase TRIM69 isoform X2 [Sus scrofa]	Lib_134567;Lib_134565;Lib_134569;Lib_134568
gene12912	LOC106504333	2	2.6662	0.12583	0.037425	0.94859	0.89987	0.99833	-	Lib_015195;Lib_015198
gene21530	MAATS1	4	2.6658	0.31745	0.037425	0.94859	0.7509	0.99833	cilia- and flagella-associated protein 91 isoform X3 [Sus scrofa]	Lib_059097;Lib_059095;Lib_059096;Lib_059098
gene28142	LOC110257905	2	2.6636	0.12573	0.037562	0.94859	0.89995	0.99833	thymosin beta-4-like [Sus scrofa]	Lib_092272;Lib_092273
gene4858	FBXL21	4	2.6634	0.33986	0.037562	0.94859	0.73396	0.99833	-	Lib_109575;Lib_109578;Lib_109579;Lib_109576
gene14180	LOC102164233	5	2.663	0.32269	0.037597	0.94859	0.74693	0.99833	-	Lib_021714;Lib_021713;Lib_021716;Lib_021715;Lib_021712
gene7244	ZNF706	3	2.663	0.29299	0.037597	0.94859	0.76953	0.99833	zinc finger protein 706 [Sus scrofa]	Lib_121863;Lib_121862;Lib_121865
gene5718	LOC110259931	5	2.663	0.35713	0.037597	0.94859	0.721	0.99833	-	Lib_114105;Lib_114106;Lib_114104;Lib_114103;Lib_114107
gene23416	NPM3	4	2.6627	0.27634	0.037631	0.94859	0.78229	0.99833	nucleoplasmin-3 [Sus scrofa]	Lib_068372;Lib_068369;Lib_068368;Lib_068370
gene17047	ARL4A	5	2.6626	0.33106	0.037631	0.94859	0.7406	0.99833	ADP-ribosylation factor-like protein 4A isoform X1 [Sus scrofa]	Lib_036070;Lib_036073;Lib_036069;Lib_036071;Lib_036072
gene28865	ADSSL1	4	2.6618	0.22139	0.037872	0.94859	0.82479	0.99833	adenylosuccinate synthetase isozyme 1 isoform X2 [Sus scrofa]	Lib_095329;Lib_095331;Lib_095327;Lib_095328
gene6488	C3H2orf73	4	2.6601	0.33001	0.03801	0.94859	0.74139	0.99833	-	Lib_118130;Lib_118127;Lib_118129;Lib_118126
gene16725	LOC100516632	4	2.6582	0.25143	0.038079	0.94859	0.80148	0.99833	olfactory receptor 8D2 [Sus scrofa]	Lib_034419;Lib_034422;Lib_034420;Lib_034423
gene20027	LOC100525078	5	2.6593	0.40192	0.038079	0.94859	0.68774	0.99833	-	Lib_051471;Lib_051467;Lib_051469;Lib_051468;Lib_051470
gene16507	LOC110255430	5	2.6585	0.3934	0.038079	0.94859	0.69403	0.99833	-	Lib_033279;Lib_033280;Lib_033277;Lib_033278;Lib_033276
gene23956	CLDN22	3	2.658	0.25375	0.038079	0.94859	0.79969	0.99833	claudin-22 [Sus scrofa]	Lib_071163;Lib_071166;Lib_071162
gene17057	AGMO	3	2.6592	0.20676	0.038079	0.94859	0.8362	0.99833	alkylglycerol monooxygenase isoform X2 [Sus scrofa]	Lib_036109;Lib_036113;Lib_036110
gene20930	DNAJC13	4	2.6576	0.34695	0.038113	0.94859	0.72863	0.99833	dnaJ homolog subfamily C member 13 isoform X1 [Sus scrofa]	Lib_056123;Lib_056122;Lib_056119;Lib_056120
gene3174	PRRG4	5	2.6548	0.4294	0.038354	0.95295	0.66763	0.99833	transmembrane gamma-carboxyglutamic acid protein 4 isoform X1 [Sus scrofa]	Lib_101350;Lib_101349;Lib_101351;Lib_101353;Lib_101352
gene8983	ATF7	4	2.6547	0.31335	0.038354	0.95295	0.75402	0.99833	cyclic AMP-dependent transcription factor ATF-7 isoform X3 [Sus scrofa]	Lib_130906;Lib_130904;Lib_130905;Lib_130908
gene13382	GCLC	5	2.6529	0.36785	0.038492	0.95474	0.71298	0.99833	glutamate--cysteine ligase catalytic subunit isoform X3 [Sus scrofa]	Lib_017594;Lib_017595;Lib_017596;Lib_017598;Lib_017597
gene12567	LOC106507664	5	2.6531	0.2589	0.038492	0.95474	0.79572	0.99833	-	Lib_013377;Lib_013378;Lib_013375;Lib_013374;Lib_013376
gene9368	MIR9852	3	2.6494	0.27939	0.03863	0.95489	0.77994	0.99833	-	Lib_132827;Lib_132825;Lib_132826
gene24522	VWC2L	4	2.649	0.28158	0.038664	0.95493	0.77827	0.99833	von Willebrand factor C domain-containing protein 2-like [Sus scrofa]	Lib_074022;Lib_074019;Lib_074020;Lib_074021
gene12700	CCDC30	5	2.6485	0.3827	0.038699	0.95497	0.70194	0.99833	coiled-coil domain-containing protein 30 [Sus scrofa]	Lib_014076;Lib_014075;Lib_014077;Lib_014078;Lib_014074
gene21037	LOC102159162	4	2.6471	0.28066	0.038871	0.95597	0.77897	0.99833	-	Lib_056654;Lib_056658;Lib_056656;Lib_056655
gene30033	LOC110259041	3	2.647	0.29323	0.038871	0.95597	0.76935	0.99833	probable E3 ubiquitin-protein ligase MID2 [Sus scrofa]	Lib_099388;Lib_099389;Lib_099386
gene10143	GAN	5	2.6468	0.36897	0.038905	0.95601	0.71215	0.99833	gigaxonin [Sus scrofa]	Lib_000763;Lib_000764;Lib_000765;Lib_000766;Lib_000762
gene2954	LOC100519181	5	2.6468	0.36709	0.03894	0.95604	0.71356	0.99833	olfactory receptor 9Q1-like [Sus scrofa]	Lib_097667;Lib_097668;Lib_097669;Lib_097671;Lib_097670
gene1454	ERO1A	5	2.6461	0.36951	0.039043	0.95696	0.71174	0.99833	ERO1-like protein alpha precursor [Sus scrofa]	Lib_023543;Lib_023545;Lib_023542;Lib_023546;Lib_023544
gene4795	LOC102157791	5	2.6455	0.36554	0.039146	0.95699	0.71471	0.99833	-	Lib_109253;Lib_109250;Lib_109251;Lib_109254;Lib_109252
gene9472	HEBP1	3	2.6439	0.28816	0.039353	0.95699	0.77322	0.99833	-	Lib_133331;Lib_133332;Lib_133330
gene26326	LOC100523829	4	2.6428	0.35165	0.039525	0.95699	0.7251	0.99833	olfactory receptor-like protein OLF3 [Sus scrofa]	Lib_083364;Lib_083365;Lib_083362;Lib_083363
gene30114	LOC110259071	4	2.642	0.32209	0.039663	0.95699	0.74739	0.99833	olfactory receptor 4P4-like [Sus scrofa]	Lib_099649;Lib_099646;Lib_099645;Lib_099647
gene27099	IL1RAPL1	5	2.6417	0.35963	0.039697	0.95699	0.71912	0.99833	interleukin-1 receptor accessory protein-like 1 [Sus scrofa]	Lib_087330;Lib_087333;Lib_087331;Lib_087334;Lib_087332
gene12518	C6H1orf123	4	2.6405	0.24884	0.0398	0.95699	0.80348	0.99833	-	Lib_013124;Lib_013127;Lib_013125;Lib_013126
gene7346	CNBD1	3	2.6394	0.2062	0.039904	0.95713	0.83664	0.99833	-	Lib_122363;Lib_122361;Lib_122364
gene783	WDR7	5	2.639	0.31686	0.039938	0.95713	0.75135	0.99833	WD repeat-containing protein 7 isoform X5 [Sus scrofa]	Lib_124823;Lib_124819;Lib_124821;Lib_124820;Lib_124822
gene1193	LOC102168188	5	2.6382	0.34376	0.039972	0.95713	0.73102	0.99833	-	Lib_010179;Lib_010176;Lib_010178;Lib_010175;Lib_010177
gene20655	ITIH4	5	2.6381	0.35929	0.040076	0.95881	0.71938	0.99833	inter-alpha-trypsin inhibitor heavy chain H4 isoform X11 [Sus scrofa]	Lib_054700;Lib_054702;Lib_054701;Lib_054703;Lib_054704
gene30046	LOC110259050	4	2.6379	0.22011	0.04011	0.95885	0.82579	0.99833	olfactory receptor 5K1-like [Sus scrofa]	Lib_099440;Lib_099443;Lib_099444;Lib_099441
gene20280	LOC102160336	5	2.6354	0.32632	0.04042	0.96102	0.74418	0.99833	ubiquitin-conjugating enzyme E2 E1 [Sus scrofa]	Lib_052772;Lib_052773;Lib_052775;Lib_052774;Lib_052776
gene26490	LOC102164216	3	2.6326	0.23498	0.040764	0.96102	0.81422	0.99833	-	Lib_084181;Lib_084183;Lib_084184
gene18169	LOC100624137	5	2.6316	0.33331	0.040799	0.96102	0.7389	0.99833	-	Lib_041784;Lib_041786;Lib_041783;Lib_041785;Lib_041787
gene14659	SERPINA3-2	4	2.6317	0.29518	0.040799	0.96102	0.76786	0.99833	alpha-1-antichymotrypsin 2 precursor [Sus scrofa]	Lib_024137;Lib_024138;Lib_024141;Lib_024139
gene28526	LOC110258153	5	2.6314	0.43308	0.040799	0.96102	0.66496	0.99833	olfactory receptor 4C45-like [Sus scrofa]	Lib_093923;Lib_093925;Lib_093922;Lib_093926;Lib_093924
gene7230	AZIN1	4	2.6306	0.37476	0.040971	0.96102	0.70784	0.99833	antizyme inhibitor 1 isoform X4 [Sus scrofa]	Lib_121790;Lib_121786;Lib_121788;Lib_121789
gene5036	GPR151	4	2.63	0.32001	0.041109	0.96102	0.74896	0.99833	probable G-protein coupled receptor 151 [Sus scrofa]	Lib_110517;Lib_110518;Lib_110521;Lib_110519
gene13316	PPT2	5	2.6298	0.2603	0.041109	0.96102	0.79463	0.99833	lysosomal thioesterase PPT2 isoform X3 [Sus scrofa]	Lib_017263;Lib_017259;Lib_017261;Lib_017262;Lib_017260
gene21005	LOC106505704	4	2.6302	0.32024	0.041109	0.96102	0.74878	0.99833	-	Lib_056502;Lib_056501;Lib_056499;Lib_056503
gene19657	NLE1	4	2.6272	0.22535	0.041281	0.96102	0.82171	0.99833	notchless protein homolog 1 isoform X2 [Sus scrofa]	Lib_049544;Lib_049541;Lib_049543;Lib_049545
gene21342	LOC110256381	4	2.6268	0.33145	0.041281	0.96102	0.7403	0.99833	-	Lib_058147;Lib_058149;Lib_058145;Lib_058146
gene28054	LOC102166335	4	2.6267	0.36277	0.041315	0.96102	0.71678	0.99833	-	Lib_091812;Lib_091816;Lib_091814;Lib_091815
gene329	LOC106508855	4	2.6266	0.32506	0.041315	0.96102	0.74514	0.99833	-	Lib_101932;Lib_101930;Lib_101929;Lib_101933
gene29673	LOC100155959	5	2.6257	0.33447	0.041453	0.96102	0.73802	0.99833	olfactory receptor 6C2-like [Sus scrofa]	Lib_098146;Lib_098145;Lib_098143;Lib_098142;Lib_098144
gene21650	RPL24	4	2.625	0.33387	0.041522	0.96102	0.73848	0.99833	60S ribosomal protein L24 [Sus scrofa]	Lib_059659;Lib_059656;Lib_059655;Lib_059657
gene13727	LOC102157546	5	2.6248	0.39225	0.041522	0.96102	0.69487	0.99833	-	Lib_019427;Lib_019426;Lib_019424;Lib_019428;Lib_019425
gene26556	MIR129B	5	2.6248	0.37329	0.041522	0.96102	0.70894	0.99833	-	Lib_084534;Lib_084535;Lib_084533;Lib_084532;Lib_084536
gene22767	GNB1L	4	2.6233	0.24651	0.041694	0.96264	0.80529	0.99833	guanine nucleotide-binding protein subunit beta-like protein 1 isoform X1 [Sus scrofa]	Lib_065125;Lib_065122;Lib_065123;Lib_065126
gene24443	NBEAL1	3	2.6226	0.30344	0.041797	0.96305	0.76155	0.99833	-	Lib_073640;Lib_073641;Lib_073642
gene19459	SLC35B1	5	2.6227	0.25228	0.041797	0.96305	0.80082	0.99833	solute carrier family 35 member B1 isoform X3 [Sus scrofa]	Lib_048532;Lib_048533;Lib_048534;Lib_048531;Lib_048535
gene18183	WDR37	5	2.622	0.41255	0.041866	0.96305	0.67994	0.99833	-	Lib_041867;Lib_041864;Lib_041865;Lib_041863;Lib_041866
gene16063	LOC100622230	4	2.6191	0.27407	0.042176	0.96305	0.78403	0.99833	olfactory receptor 51B5-like [Sus scrofa]	Lib_031171;Lib_031173;Lib_031175;Lib_031172
gene15249	AMTN	4	2.6188	0.26702	0.042176	0.96305	0.78945	0.99833	amelotin [Sus scrofa]	Lib_027115;Lib_027113;Lib_027116;Lib_027114
gene13920	LOC110261566	5	2.6193	0.35569	0.042176	0.96305	0.72207	0.99833	-	Lib_020392;Lib_020389;Lib_020391;Lib_020393;Lib_020390
gene25294	CLINT1	4	2.6192	0.31874	0.042176	0.96305	0.74992	0.99833	clathrin interactor 1 isoform X2 [Sus scrofa]	Lib_077948;Lib_077944;Lib_077945;Lib_077946
gene25012	LOC106506480	2	2.618	0.25396	0.042348	0.96395	0.79953	0.99833	-	Lib_076490;Lib_076491
gene9714	KIF21A	5	2.6172	0.31588	0.042486	0.96514	0.75209	0.99833	kinesin-like protein KIF21A isoform X15 [Sus scrofa]	Lib_134587;Lib_134586;Lib_134588;Lib_134585;Lib_134589
gene30317	LOC110259178	3	2.6163	0.30621	0.042692	0.96514	0.75945	0.99833	olfactory receptor 18-like [Sus scrofa]	Lib_100468;Lib_100464;Lib_100467
gene6441	C3H2orf74	4	2.6153	0.37121	0.042761	0.96514	0.71048	0.99833	uncharacterized protein C2orf74 homolog [Sus scrofa]	Lib_117906;Lib_117907;Lib_117905;Lib_117904
gene18626	LOC110255848	4	2.6155	0.30256	0.042761	0.96514	0.76223	0.99833	-	Lib_044101;Lib_044102;Lib_044099;Lib_044103
gene12154	LOC110261176	5	2.6141	0.36844	0.04283	0.96514	0.71254	0.99833	-	Lib_011365;Lib_011368;Lib_011366;Lib_011367;Lib_011369
gene1694	MPDZ	5	2.6144	0.34924	0.04283	0.96514	0.72691	0.99833	multiple PDZ domain protein isoform X15 [Sus scrofa]	Lib_035516;Lib_035518;Lib_035514;Lib_035515;Lib_035517
gene2214	LOC102165127	3	2.6131	0.30034	0.042899	0.96514	0.76391	0.99833	-	Lib_061884;Lib_061880;Lib_061883
gene18017	LOC106505166	4	2.6124	0.34721	0.043002	0.96597	0.72844	0.99833	-	Lib_041002;Lib_040999;Lib_041001;Lib_041000
gene6842	GREB1	4	2.6119	0.32758	0.043037	0.96599	0.74323	0.99833	-	Lib_119838;Lib_119839;Lib_119836;Lib_119835
gene9341	PKP2	4	2.6103	0.31438	0.043278	0.96599	0.75323	0.99833	plakophilin-2 [Sus scrofa]	Lib_132696;Lib_132697;Lib_132695;Lib_132699
gene7669	LOC110260306	4	2.61	0.26065	0.043312	0.96599	0.79437	0.99833	-	Lib_123985;Lib_123986;Lib_123987;Lib_123988
gene6650	SLC30A6	5	2.6092	0.37666	0.04345	0.96599	0.70642	0.99833	zinc transporter 6 isoform X4 [Sus scrofa]	Lib_118874;Lib_118872;Lib_118871;Lib_118873;Lib_118870
gene18001	PHYH	4	2.6094	0.33929	0.04345	0.96599	0.73439	0.99833	peroxisomal isoform X1 [Sus scrofa]	Lib_040926;Lib_040927;Lib_040923;Lib_040925
gene25038	GZMK	4	2.6087	0.31947	0.043484	0.96599	0.74937	0.99833	granzyme K precursor [Sus scrofa]	Lib_076618;Lib_076620;Lib_076621;Lib_076619
gene27442	GCNA	4	2.6084	0.25404	0.043588	0.96599	0.79946	0.99833	-	Lib_088926;Lib_088928;Lib_088929;Lib_088927
gene28009	ATP2B3	3	2.6079	0.29842	0.043691	0.96599	0.76539	0.99833	LOW QUALITY PROTEIN: plasma membrane calcium-transporting ATPase 3 [Sus scrofa]	Lib_091562;Lib_091565;Lib_091563
gene19599	PPM1D	5	2.6072	0.36491	0.043691	0.96599	0.71518	0.99833	protein phosphatase 1D [Sus scrofa]	Lib_049244;Lib_049243;Lib_049241;Lib_049242;Lib_049245
gene24033	LOC102162238	5	2.6073	0.39758	0.043691	0.96599	0.69094	0.99833	-	Lib_071579;Lib_071581;Lib_071580;Lib_071577;Lib_071578
gene12921	LOC102160563	5	2.608	0.34716	0.043691	0.96599	0.72847	0.99833	-	Lib_015243;Lib_015240;Lib_015244;Lib_015241;Lib_015242
gene9014	ITGA5	5	2.6065	0.24196	0.043725	0.96599	0.80881	0.99833	integrin alpha-5 [Sus scrofa]	Lib_131083;Lib_131081;Lib_131085;Lib_131084;Lib_131082
gene25700	CPXM1	4	2.6065	0.30727	0.04376	0.96599	0.75863	0.99833	probable carboxypeptidase X1 isoform X1 [Sus scrofa]	Lib_080050;Lib_080052;Lib_080053;Lib_080049
gene9386	SSPN	3	2.6059	0.27228	0.043829	0.96599	0.78541	0.99833	sarcospan [Sus scrofa]	Lib_132920;Lib_132923;Lib_132922
gene7754	CD48	3	2.6059	0.29643	0.043829	0.96599	0.7669	0.99833	CD48 antigen precursor [Sus scrofa]	Lib_124444;Lib_124446;Lib_124447
gene2007	KLF4	5	2.6048	0.3462	0.043932	0.96599	0.72919	0.99833	Krueppel-like factor 4 isoform X1 [Sus scrofa]	Lib_051681;Lib_051683;Lib_051682;Lib_051684;Lib_051685
gene13323	NOTCH4	5	2.6048	0.42492	0.043932	0.96599	0.6709	0.99833	neurogenic locus notch homolog protein 4 precursor [Sus scrofa]	Lib_017303;Lib_017301;Lib_017300;Lib_017302;Lib_017299
gene17987	OLAH	5	2.6047	0.30506	0.043966	0.96599	0.76032	0.99833	medium chain [Sus scrofa]	Lib_040839;Lib_040842;Lib_040838;Lib_040840;Lib_040841
gene18089	CCNY	5	2.6029	0.41575	0.044173	0.96806	0.67759	0.99833	cyclin-Y isoform X1 [Sus scrofa]	Lib_041377;Lib_041376;Lib_041374;Lib_041373;Lib_041375
gene4340	FLT4	5	2.6021	0.35654	0.044379	0.96806	0.72143	0.99833	vascular endothelial growth factor receptor 3 [Sus scrofa]	Lib_106959;Lib_106961;Lib_106958;Lib_106962;Lib_106960
gene21172	ARL14	3	2.6019	0.30227	0.044448	0.96806	0.76245	0.99833	ADP-ribosylation factor-like protein 14 [Sus scrofa]	Lib_057316;Lib_057315;Lib_057317
gene16197	LOC100514530	5	2.6014	0.28336	0.04462	0.96806	0.7769	0.99833	mitochondrial [Sus scrofa]	Lib_031780;Lib_031779;Lib_031776;Lib_031777;Lib_031778
gene10	LOC110259816	5	2.6003	0.2806	0.044655	0.96806	0.77902	0.99833	-	Lib_000012;Lib_000013;Lib_000011;Lib_000014;Lib_000015
gene9410	LOC100621352	2	2.5989	0.25261	0.045068	0.96806	0.80057	0.99833	sulfotransferase 6B1-like [Sus scrofa]	Lib_133047;Lib_133048
gene24774	LOC110257180	4	2.5983	0.37704	0.045171	0.96806	0.70615	0.99833	-	Lib_075311;Lib_075308;Lib_075309;Lib_075310
gene79	MRPL18	4	2.5969	0.37613	0.045343	0.96806	0.70682	0.99833	mitochondrial isoform X1 [Sus scrofa]	Lib_125191;Lib_125192;Lib_125195;Lib_125194
gene19060	CACNG5	5	2.5968	0.4228	0.045378	0.96806	0.67244	0.99833	voltage-dependent calcium channel gamma-5 subunit [Sus scrofa]	Lib_046407;Lib_046405;Lib_046408;Lib_046406;Lib_046404
gene2560	C2H11orf24	3	2.5966	0.28809	0.045412	0.96806	0.77328	0.99833	uncharacterized protein C11orf24 homolog isoform X1 [Sus scrofa]	Lib_079515;Lib_079511;Lib_079512
gene21224	LOC106505743	5	2.5964	0.38501	0.045481	0.96806	0.70023	0.99833	-	Lib_057572;Lib_057574;Lib_057573;Lib_057570;Lib_057571
gene17809	LOC110255609	3	2.5958	0.31564	0.04555	0.96806	0.75228	0.99833	-	Lib_039952;Lib_039949;Lib_039950
gene2079	LOC110257083	5	2.596	0.42484	0.04555	0.96806	0.67095	0.99833	-	Lib_055387;Lib_055384;Lib_055385;Lib_055388;Lib_055386
gene28189	LOC110257904	4	2.5951	0.3332	0.045584	0.96806	0.73899	0.99833	Y-linked-like [Sus scrofa]	Lib_092418;Lib_092415;Lib_092414;Lib_092417
gene6302	WDR54	4	2.5952	0.36193	0.045584	0.96806	0.71741	0.99833	WD repeat-containing protein 54 isoform X1 [Sus scrofa]	Lib_117207;Lib_117205;Lib_117204;Lib_117208
gene6682	LOC106509865	2	2.5931	0.25935	0.04586	0.96806	0.79536	0.99833	-	Lib_119014;Lib_119011
gene449	ORC3	3	2.5921	0.33408	0.046066	0.96806	0.73832	0.99833	origin recognition complex subunit 3 isoform X3 [Sus scrofa]	Lib_107713;Lib_107711;Lib_107712
gene5970	JMJD8	4	2.59	0.37638	0.046342	0.96806	0.70664	0.99833	-	Lib_115461;Lib_115465;Lib_115463;Lib_115464
gene28534	LOC110255252	4	2.5892	0.38389	0.046376	0.96806	0.70106	0.99833	olfactory receptor 4S1 [Sus scrofa]	Lib_093951;Lib_093948;Lib_093950;Lib_093947
gene10327	LOC102160805	5	2.589	0.34193	0.046376	0.96806	0.73241	0.99833	-	Lib_001716;Lib_001717;Lib_001718;Lib_001720;Lib_001719
gene24935	C16H5orf42	4	2.5878	0.27783	0.046583	0.96806	0.78114	0.99833	LOW QUALITY PROTEIN: protein JBTS17 [Sus scrofa]	Lib_076094;Lib_076093;Lib_076095;Lib_076096
gene539	LOC110259431	3	2.5868	0.33243	0.046617	0.96806	0.73956	0.99833	-	Lib_112374;Lib_112371;Lib_112372
gene18227	LOC102165071	5	2.5864	0.33602	0.046617	0.96806	0.73685	0.99833	-	Lib_042090;Lib_042089;Lib_042091;Lib_042092;Lib_042088
gene8434	LOC102157986	4	2.5866	0.38707	0.046617	0.96806	0.6987	0.99833	-	Lib_128018;Lib_128016;Lib_128019;Lib_128015
gene10021	LOC110260878	3	2.5868	0.2886	0.046617	0.96806	0.77289	0.99833	-	Lib_000122;Lib_000124;Lib_000123
gene530	LOC106508909	4	2.5848	0.35072	0.046652	0.96806	0.7258	0.99833	-	Lib_111903;Lib_111904;Lib_111905;Lib_111902
gene1573	IFT74	5	2.5858	0.38928	0.046652	0.96806	0.69707	0.99833	intraflagellar transport protein 74 homolog isoform X2 [Sus scrofa]	Lib_029535;Lib_029534;Lib_029537;Lib_029536;Lib_029533
gene3666	SMIM7	5	2.5857	0.35267	0.046652	0.96806	0.72434	0.99833	small integral membrane protein 7 [Sus scrofa]	Lib_103606;Lib_103608;Lib_103607;Lib_103609;Lib_103610
gene8181	REG4	4	2.5842	0.20338	0.046686	0.96806	0.83884	0.99833	-	Lib_126724;Lib_126722;Lib_126723;Lib_126726
gene27994	LOC110257699	5	2.5841	0.44145	0.046721	0.96806	0.65889	0.99833	-	Lib_091489;Lib_091488;Lib_091491;Lib_091487;Lib_091490
gene2	PSMB1	5	2.5835	0.40054	0.046858	0.96806	0.68876	0.99833	proteasome subunit beta type-1 [Sus scrofa]	Lib_051308;Lib_051310;Lib_051309;Lib_051307;Lib_051311
gene21340	ETV5	5	2.5822	0.28396	0.046962	0.96806	0.77644	0.99833	ETS translocation variant 5 isoform X1 [Sus scrofa]	Lib_058139;Lib_058137;Lib_058136;Lib_058135;Lib_058138
gene28403	LCN10	4	2.5814	0.34605	0.047134	0.96806	0.7293	0.99833	epididymal-specific lipocalin-10 [Sus scrofa]	Lib_093388;Lib_093387;Lib_093389;Lib_093386
gene11414	LOC100737142	4	2.5798	0.37492	0.04734	0.96806	0.70772	0.99833	zinc finger protein 154 isoform X2 [Sus scrofa]	Lib_007433;Lib_007432;Lib_007431;Lib_007430
gene14914	LOC110262068	5	2.5798	0.36313	0.04734	0.96806	0.71651	0.99833	-	Lib_025519;Lib_025516;Lib_025517;Lib_025515;Lib_025518
gene21573	LOC110256422	5	2.5793	0.32734	0.047375	0.96806	0.74341	0.99833	-	Lib_059280;Lib_059283;Lib_059281;Lib_059282;Lib_059284
gene22916	RTKN2	5	2.5779	0.29293	0.047512	0.96806	0.76958	0.99833	rhotekin-2 isoform X3 [Sus scrofa]	Lib_065885;Lib_065886;Lib_065884;Lib_065883;Lib_065887
gene4906	PAIP2	3	2.5774	0.32292	0.047547	0.96806	0.74676	0.99833	polyadenylate-binding protein-interacting protein 2 [Sus scrofa]	Lib_109839;Lib_109841;Lib_109837
gene18957	SLC25A19	5	2.5769	0.33323	0.04765	0.96806	0.73896	0.99833	mitochondrial thiamine pyrophosphate carrier isoform X2 [Sus scrofa]	Lib_045848;Lib_045845;Lib_045844;Lib_045847;Lib_045846
gene12796	F13A1	4	2.5752	0.30169	0.047926	0.96806	0.76289	0.99833	coagulation factor XIII A chain [Sus scrofa]	Lib_014589;Lib_014588;Lib_014592;Lib_014591
gene1361	LOC100627175	4	2.5753	0.3027	0.047926	0.96806	0.76212	0.99833	GRAM domain containing 2-like isoform X4 [Sus scrofa]	Lib_018807;Lib_018805;Lib_018806;Lib_018808
gene6457	LOC110260010	5	2.5738	0.45334	0.048167	0.96806	0.65031	0.99833	-	Lib_117976;Lib_117975;Lib_117974;Lib_117972;Lib_117973
gene4523	ACOT12	5	2.5735	0.35356	0.048201	0.96806	0.72367	0.99833	acyl-coenzyme A thioesterase 12 isoform X2 [Sus scrofa]	Lib_107896;Lib_107898;Lib_107897;Lib_107900;Lib_107899
gene3268	NUCB2	4	2.5735	0.35442	0.048235	0.96806	0.72302	0.99833	LOW QUALITY PROTEIN: nucleobindin-2 [Sus scrofa]	Lib_101823;Lib_101821;Lib_101822;Lib_101819
gene13969	PSMA6	5	2.573	0.35317	0.048339	0.96806	0.72396	0.99833	proteasome subunit alpha type-6 [Sus scrofa]	Lib_020625;Lib_020626;Lib_020627;Lib_020624;Lib_020628
gene20266	SGO1	4	2.5727	0.34997	0.048373	0.96806	0.72636	0.99833	shugoshin 1 [Sus scrofa]	Lib_052717;Lib_052719;Lib_052718;Lib_052721
gene24896	LOC102162488	4	2.5721	0.33946	0.048545	0.96806	0.73426	0.99833	-	Lib_075898;Lib_075901;Lib_075899;Lib_075900
gene11995	PSMB2	5	2.5723	0.40062	0.048545	0.96806	0.6887	0.99833	proteasome subunit beta type-2 [Sus scrofa]	Lib_010524;Lib_010520;Lib_010521;Lib_010522;Lib_010523
gene16276	CLNS1A	5	2.5721	0.44179	0.048545	0.96806	0.65864	0.99833	methylosome subunit pICln [Sus scrofa]	Lib_032155;Lib_032154;Lib_032151;Lib_032153;Lib_032152
gene15236	SULT1E1	4	2.5719	0.21982	0.04858	0.96806	0.82601	0.99833	estrogen sulfotransferase isoform X2 [Sus scrofa]	Lib_027043;Lib_027045;Lib_027046;Lib_027044
gene25776	TTLL9	5	2.572	0.40735	0.04858	0.96806	0.68375	0.99833	probable tubulin polyglutamylase TTLL9 [Sus scrofa]	Lib_080447;Lib_080445;Lib_080448;Lib_080444;Lib_080446
gene14863	BST1	4	2.5719	0.32129	0.04858	0.96806	0.74799	0.99833	LOW QUALITY PROTEIN: ADP-ribosyl cyclase/cyclic ADP-ribose hydrolase 2 [Sus scrofa]	Lib_025244;Lib_025241;Lib_025243;Lib_025242
gene6543	EPAS1	4	2.5697	0.27121	0.048855	0.96806	0.78623	0.99833	endothelial PAS domain-containing protein 1 [Sus scrofa]	Lib_118353;Lib_118355;Lib_118354;Lib_118351
gene21278	LOC110256235	5	2.5692	0.34035	0.04889	0.96806	0.7336	0.99833	-	Lib_057812;Lib_057814;Lib_057813;Lib_057811;Lib_057810
gene2721	SLC22A11	5	2.5688	0.38392	0.048959	0.96806	0.70104	0.99833	LOW QUALITY PROTEIN: solute carrier family 22 member 11 [Sus scrofa]	Lib_087794;Lib_087792;Lib_087790;Lib_087791;Lib_087793
gene19991	TMEM95	4	2.5688	0.36213	0.048959	0.96806	0.71726	0.99833	transmembrane protein 95 [Sus scrofa]	Lib_051262;Lib_051265;Lib_051263;Lib_051266
gene6169	LOC100522987	4	2.5687	0.36284	0.048959	0.96806	0.71672	0.99833	LOW QUALITY PROTEIN: lysozyme g-like protein 1 [Sus scrofa]	Lib_116499;Lib_116500;Lib_116501;Lib_116502
gene13270	NFKBIL1	5	2.5683	0.41479	0.049096	0.96806	0.6783	0.99833	NF-kappa-B inhibitor-like protein 1 isoform X2 [Sus scrofa]	Lib_017007;Lib_017004;Lib_017005;Lib_017006;Lib_017008
gene6335	EXOC6B	5	2.5673	0.30674	0.049165	0.96806	0.75904	0.99833	LOW QUALITY PROTEIN: exocyst complex component 6B [Sus scrofa]	Lib_117373;Lib_117370;Lib_117369;Lib_117371;Lib_117372
gene21524	LOC110256418	5	2.5668	0.35915	0.049234	0.96806	0.71948	0.99833	-	Lib_059074;Lib_059072;Lib_059071;Lib_059073;Lib_059070
gene1709	TPD52L3	5	2.5664	0.28192	0.049303	0.96806	0.778	0.99833	-	Lib_036261;Lib_036259;Lib_036263;Lib_036260;Lib_036262
gene24915	PRLR	5	2.5651	0.27453	0.049406	0.96806	0.78367	0.99833	prolactin receptor precursor [Sus scrofa]	Lib_075999;Lib_076001;Lib_075998;Lib_076002;Lib_076000
gene22301	LOC110256741	4	2.5652	0.3531	0.049406	0.96806	0.72402	0.99833	-	Lib_062687;Lib_062683;Lib_062686;Lib_062684
gene3149	PDHX	4	2.564	0.23684	0.049613	0.96806	0.81278	0.99833	mitochondrial [Sus scrofa]	Lib_101222;Lib_101220;Lib_101223;Lib_101219
gene1191	LOC102160197	5	2.5633	0.38629	0.049785	0.96806	0.69928	0.99833	-	Lib_010069;Lib_010068;Lib_010065;Lib_010066;Lib_010067
gene7825	LOC100625484	4	2.5626	0.3069	0.049888	0.96806	0.75892	0.99833	LOW QUALITY PROTEIN: olfactory receptor 10R2-like [Sus scrofa]	Lib_124797;Lib_124795;Lib_124794;Lib_124798
gene6899	MYT1L	5	2.5624	0.39414	0.049957	0.96806	0.69348	0.99833	myelin transcription factor 1-like protein isoform X17 [Sus scrofa]	Lib_120132;Lib_120131;Lib_120134;Lib_120130;Lib_120133
gene1728	LOC106509181	4	2.5619	0.32653	0.049991	0.96806	0.74403	0.99833	-	Lib_037224;Lib_037227;Lib_037226;Lib_037225

## Sheet: IPEC-J2 PEDV 3rd MAGeCK-2
Gene	Gene Name	sgRNA	group|beta	group|z	group|p-value	group|fdr	group|wald-p-value	group|wald-fdr	Description	sgRNA ID
gene5020	YIPF5	4	30.614	1.2289	0	0	0.21909	0.91043	protein YIPF5 isoform X2 [Sus scrofa]	Lib_110444;Lib_110443;Lib_110445;Lib_110446
gene4535	TMEM167A	4	21.608	1.2662	6.8852e-05	0.55556	0.20545	0.91043	protein kish-A [Sus scrofa]	Lib_107962;Lib_107964;Lib_107961;Lib_107965
gene4927	CYSTM1	4	9.5627	1.2247	0.00017213	0.55556	0.2207	0.91043	-	Lib_109944;Lib_109946;Lib_109943;Lib_109945
gene926	DTWD1	2	5.4461	0.03049	0.0011705	0.81395	0.97568	0.98589	-	Lib_132297;Lib_132299
rna78608		1	5.3928	0.017932	0.0012049	0.81395	0.98569	0.99109	-	Lib_136070
gene2557	TRNAA-AGC	1	4.7417	0.029883	0.0021344	0.83125	0.97616	0.98604	-	Lib_079359
gene18588	LOC110255771	3	4.7503	0.066253	0.0021344	0.83125	0.94718	0.96944	-	Lib_043907;Lib_043911;Lib_043910
gene24047	GTF2E2	3	4.6985	0.066822	0.0022377	0.83125	0.94672	0.96908	transcription initiation factor IIE subunit beta [Sus scrofa]	Lib_071642;Lib_071644;Lib_071643
gene20821	JAGN1	5	4.5949	0.08648	0.0025131	0.83125	0.93108	0.96035	LOW QUALITY PROTEIN: protein jagunal homolog 1 [Sus scrofa]	Lib_055545;Lib_055546;Lib_055547;Lib_055548;Lib_055544
gene25077	GAPT	2	4.5494	0.059974	0.0025819	0.83125	0.95218	0.97222	protein GAPT [Sus scrofa]	Lib_076817;Lib_076814
gene19511	TOM1L1	2	4.4883	0.061975	0.0029606	0.83125	0.95058	0.97128	TOM1-like protein 1 isoform X2 [Sus scrofa]	Lib_048803;Lib_048801
gene1244	LOC110261636	3	4.4429	0.082413	0.0031672	0.83125	0.93432	0.96211	serpin B3-like [Sus scrofa]	Lib_012729;Lib_012731;Lib_012732
gene15767	HELQ	3	4.4017	0.08689	0.0033049	0.83125	0.93076	0.96021	helicase POLQ-like isoform X5 [Sus scrofa]	Lib_029711;Lib_029709;Lib_029710
gene13879	MAN2C1	5	4.3823	0.11703	0.0034082	0.83125	0.90684	0.94775	alpha-mannosidase 2C1 isoform X2 [Sus scrofa]	Lib_020165;Lib_020169;Lib_020166;Lib_020167;Lib_020168
gene27521	POU3F4	1	4.3556	0.040529	0.0034426	0.83125	0.96767	0.98083	transcription factor 4 [Sus scrofa]	Lib_089249
gene1284	LOC110261747	3	4.3569	0.072418	0.0034426	0.83125	0.94227	0.96676	-	Lib_014830;Lib_014828;Lib_014826
gene25261	GABRG2	4	4.3335	0.09235	0.0035803	0.83125	0.92642	0.95808	gamma-aminobutyric acid receptor subunit gamma-2 isoform X3 [Sus scrofa]	Lib_077777;Lib_077779;Lib_077776;Lib_077778
gene7461	MCMDC2	3	4.3041	0.07778	0.0037868	0.83125	0.938	0.96443	MCM domain-containing protein 2 isoform X2 [Sus scrofa]	Lib_122934;Lib_122932;Lib_122931
gene25479	LOC110257387	3	4.3011	0.08842	0.0038213	0.83125	0.92954	0.95954	-	Lib_078893;Lib_078890;Lib_078891
gene10377	LOC106508763	3	4.2869	0.082464	0.0039934	0.83125	0.93428	0.9621	-	Lib_001955;Lib_001951;Lib_001952
gene21295	LOC106504926	2	4.2812	0.072026	0.0039934	0.83125	0.94258	0.96696	-	Lib_057899;Lib_057897
gene3759	LOC100521949	4	4.2327	0.11345	0.0043376	0.83125	0.90967	0.9493	olfactory receptor 7A17-like [Sus scrofa]	Lib_104046;Lib_104049;Lib_104050;Lib_104047
gene19459	SLC35B1	5	4.2337	0.11528	0.0043376	0.83125	0.90822	0.94862	solute carrier family 35 member B1 isoform X3 [Sus scrofa]	Lib_048535;Lib_048532;Lib_048533;Lib_048534;Lib_048531
gene6867	ITGB1BP1	5	4.2221	0.12019	0.0043721	0.83125	0.90433	0.94649	integrin beta-1-binding protein 1 isoform X1 [Sus scrofa]	Lib_119962;Lib_119961;Lib_119964;Lib_119960;Lib_119963
gene13931	BBS4	2	4.2247	0.073478	0.0043721	0.83125	0.94143	0.96644	Bardet-Biedl syndrome 4 protein isoform X2 [Sus scrofa]	Lib_020446;Lib_020444
gene5625	PLK1	3	4.226	0.094383	0.0043721	0.83125	0.9248	0.95727	serine/threonine-protein kinase PLK1 [Sus scrofa]	Lib_113634;Lib_113631;Lib_113632
gene27043	LOC106506918	3	4.2025	0.10043	0.0045098	0.83125	0.92	0.95421	-	Lib_087063;Lib_087061;Lib_087062
gene10021	LOC110260878	3	4.187	0.098175	0.0046475	0.8375	0.92179	0.95548	-	Lib_000122;Lib_000124;Lib_000123
gene6207	LOC100736878	5	4.1592	0.12726	0.0048885	0.8375	0.89873	0.94343	-	Lib_116699;Lib_116702;Lib_116700;Lib_116703;Lib_116701
gene16604	ARCN1	3	4.1319	0.085593	0.0051294	0.8375	0.93179	0.96066	coatomer subunit delta [Sus scrofa]	Lib_033786;Lib_033788;Lib_033787
gene18596	MIR19A	3	4.1143	0.10238	0.0053704	0.8375	0.91846	0.95372	-	Lib_043950;Lib_043948;Lib_043949
gene3917	LOC110259642	3	4.0952	0.096314	0.0054393	0.8375	0.92327	0.95646	olfactory receptor 18-like [Sus scrofa]	Lib_104807;Lib_104804;Lib_104805
gene26487	MIR4337	3	4.0949	0.10717	0.0054393	0.8375	0.91466	0.95181	-	Lib_084167;Lib_084169;Lib_084168
gene3320	RNF141	3	4.0771	0.11073	0.0056458	0.8375	0.91183	0.95036	-	Lib_102095;Lib_102097;Lib_102096
gene27608	LOC100153087	1	4.0662	0.050746	0.0057147	0.8375	0.95953	0.97661	nuclear RNA export factor 2 [Sus scrofa]	Lib_089575
gene25580	ESF1	4	4.0567	0.12477	0.0057835	0.8375	0.9007	0.94444	ESF1 homolog [Sus scrofa]	Lib_079410;Lib_079408;Lib_079409;Lib_079406
gene12396	C6H1orf141	3	4.0511	0.11249	0.0058868	0.8375	0.91043	0.94963	-	Lib_012521;Lib_012522;Lib_012520
gene79	MRPL18	4	4.0444	0.12906	0.0059901	0.8375	0.89731	0.94278	mitochondrial isoform X1 [Sus scrofa]	Lib_125191;Lib_125192;Lib_125194;Lib_125195
gene20773	LOC106505655	5	4.0381	0.14742	0.0060245	0.8375	0.8828	0.93514	-	Lib_055300;Lib_055303;Lib_055301;Lib_055304;Lib_055302
gene3829	CCDC130	5	4.0422	0.14691	0.0060245	0.8375	0.8832	0.93533	coiled-coil domain-containing protein 130 [Sus scrofa]	Lib_104390;Lib_104391;Lib_104392;Lib_104393;Lib_104389
gene10043	LOC102168077	4	4.0271	0.11971	0.0060589	0.8375	0.90471	0.94666	-	Lib_000244;Lib_000243;Lib_000245;Lib_000242
gene18555	SCEL	2	4.0241	0.089175	0.0061278	0.8375	0.92894	0.95928	sciellin isoform X12 [Sus scrofa]	Lib_043754;Lib_043756
gene6197	ANKRD23	3	4.0071	0.11353	0.0061966	0.8375	0.90961	0.94929	ankyrin repeat domain-containing protein 23 [Sus scrofa]	Lib_116644;Lib_116646;Lib_116647
gene3847	RTBDN	3	4.0106	0.10939	0.0061966	0.8375	0.9129	0.95083	partial [Sus scrofa]	Lib_104491;Lib_104490;Lib_104493
gene21809	TMPRSS15	5	3.9994	0.13868	0.0063688	0.8375	0.8897	0.93876	enteropeptidase isoform X1 [Sus scrofa]	Lib_060286;Lib_060287;Lib_060285;Lib_060289;Lib_060288
gene8696	POLR3H	3	3.9939	0.1057	0.0064032	0.8375	0.91582	0.95228	DNA-directed RNA polymerase III subunit RPC8 isoform X2 [Sus scrofa]	Lib_129392;Lib_129393;Lib_129391
gene27697	LOC106507011	5	3.973	0.15507	0.0067819	0.8375	0.87677	0.93229	-	Lib_090030;Lib_090028;Lib_090032;Lib_090029;Lib_090031
gene1794	TRPM6	4	3.9746	0.13043	0.0067819	0.8375	0.89623	0.94205	transient receptor potential cation channel subfamily M member 6 [Sus scrofa]	Lib_040617;Lib_040616;Lib_040613;Lib_040615
gene21510	C13H7orf73	3	3.9679	0.11693	0.0068163	0.8375	0.90692	0.94776	-	Lib_059001;Lib_059002;Lib_059004
gene27035	MAP3K15	4	3.9665	0.12625	0.0068507	0.8375	0.89953	0.94397	mitogen-activated protein kinase kinase kinase 15 [Sus scrofa]	Lib_087017;Lib_087016;Lib_087018;Lib_087015
gene25541	CHGB	3	3.9649	0.11681	0.0068852	0.8375	0.90701	0.94776	secretogranin-1 precursor [Sus scrofa]	Lib_079226;Lib_079228;Lib_079225
gene393	LOC102161201	4	3.9625	0.12348	0.0069196	0.8375	0.90173	0.94506	-	Lib_104852;Lib_104849;Lib_104850;Lib_104851
gene4999	LOC110259521	4	3.9551	0.13524	0.0069884	0.83774	0.89242	0.94	-	Lib_110317;Lib_110321;Lib_110320;Lib_110318
gene21117	LOC106505717	4	3.9308	0.14229	0.0072983	0.83774	0.88685	0.93715	-	Lib_057055;Lib_057054;Lib_057057;Lib_057058
gene13522	LOC110261524	2	3.9293	0.091995	0.0073671	0.83774	0.9267	0.95824	-	Lib_018330;Lib_018331
gene28434	GLT6D1	4	3.9265	0.13305	0.0074015	0.83774	0.89415	0.94102	glycosyltransferase 6 domain-containing protein 1 [Sus scrofa]	Lib_093542;Lib_093544;Lib_093543;Lib_093545
gene15818	LOC110255344	4	3.9263	0.13785	0.007436	0.83774	0.89036	0.93918	-	Lib_029986;Lib_029987;Lib_029984;Lib_029983
gene657	LOC110260709	2	3.9255	0.093623	0.0074704	0.83774	0.92541	0.95741	-	Lib_118491;Lib_118493
gene30077	LOC396796	5	3.9241	0.15945	0.0074704	0.83774	0.87332	0.93074	LOW QUALITY PROTEIN: olfactory receptor 10C1 [Sus scrofa]	Lib_099487;Lib_099488;Lib_099486;Lib_099489;Lib_099485
gene11076	NUP62	4	3.9222	0.13108	0.0074704	0.83774	0.89571	0.94181	nuclear pore glycoprotein p62 [Sus scrofa]	Lib_005707;Lib_005705;Lib_005709;Lib_005708
gene17304	CENPL	1	3.9229	0.056492	0.0074704	0.83774	0.95495	0.97399	-	Lib_037360
gene27158	DYNLT3	4	3.9203	0.12718	0.0074704	0.83774	0.89879	0.94343	-	Lib_087543;Lib_087544;Lib_087542;Lib_087540
gene2028	LOC110256047	5	3.9069	0.1496	0.0076081	0.83774	0.88108	0.93419	-	Lib_052769;Lib_052768;Lib_052771;Lib_052767;Lib_052770
gene9212	LOC110260855	2	3.9099	0.092481	0.0076081	0.83774	0.92632	0.95802	-	Lib_132075;Lib_132073
gene17628	LOC110255641	3	3.9153	0.12434	0.0076081	0.83774	0.90105	0.94459	-	Lib_039033;Lib_039031;Lib_039034
gene17071	AGR2	4	3.9033	0.14076	0.0076769	0.83835	0.88806	0.93779	anterior gradient protein 2 homolog isoform X1 [Sus scrofa]	Lib_036188;Lib_036184;Lib_036187;Lib_036186
gene28818	DYNC1H1	5	3.8984	0.16583	0.0077458	0.8427	0.86829	0.92776	LOW QUALITY PROTEIN: cytoplasmic dynein 1 heavy chain 1 [Sus scrofa]	Lib_095088;Lib_095090;Lib_095087;Lib_095091;Lib_095089
gene11719	PQLC2	4	3.8939	0.14337	0.0078491	0.84545	0.886	0.93672	lysosomal amino acid transporter 1 homolog [Sus scrofa]	Lib_009068;Lib_009066;Lib_009069;Lib_009067
gene925	ATP8B4	3	3.8932	0.10344	0.0078491	0.84545	0.91761	0.95315	probable phospholipid-transporting ATPase IM isoform X8 [Sus scrofa]	Lib_132251;Lib_132254;Lib_132252
gene26029	LOC106506702	2	3.8851	0.098083	0.0079524	0.84545	0.92187	0.95548	-	Lib_081788;Lib_081789
gene8215	CD58	4	3.8701	0.12862	0.0081933	0.84545	0.89766	0.94294	-	Lib_126903;Lib_126906;Lib_126902;Lib_126904
gene17081	HDAC9	5	3.8628	0.16602	0.0082966	0.84545	0.86814	0.92767	histone deacetylase 9 isoform X41 [Sus scrofa]	Lib_036225;Lib_036227;Lib_036226;Lib_036224;Lib_036228
gene27847	MIR19B-2	1	3.8542	0.059496	0.0084343	0.84545	0.95256	0.97237	-	Lib_090774
gene5759	LOC102164365	4	3.8404	0.14822	0.0087097	0.84545	0.88217	0.93482	-	Lib_114330;Lib_114329;Lib_114328;Lib_114332
gene25638	CSTL1	4	3.8366	0.14784	0.0087786	0.84545	0.88247	0.9349	cystatin-like 1 [Sus scrofa]	Lib_079712;Lib_079713;Lib_079711;Lib_079715
gene27431	MED12	4	3.8342	0.13693	0.008813	0.84545	0.89108	0.93952	mediator of RNA polymerase II transcription subunit 12 [Sus scrofa]	Lib_088878;Lib_088876;Lib_088875;Lib_088877
gene3446	LOC100518479	4	3.8298	0.15718	0.0090196	0.84545	0.8751	0.93164	LOW QUALITY PROTEIN: olfactory receptor 2M3-like [Sus scrofa]	Lib_102571;Lib_102570;Lib_102572;Lib_102569
gene12567	LOC106507664	4	3.828	0.15288	0.0090196	0.84545	0.87849	0.93306	-	Lib_013377;Lib_013378;Lib_013375;Lib_013374
gene9618	LOC110260753	3	3.8208	0.12913	0.0090884	0.84545	0.89725	0.94278	-	Lib_134082;Lib_134083;Lib_134084
gene4767	LOC102163451	3	3.8179	0.13266	0.0091228	0.84545	0.89446	0.94108	-	Lib_109101;Lib_109103;Lib_109104
gene1418	NEMF	4	3.816	0.15728	0.0091917	0.84545	0.87503	0.9316	nuclear export mediator factor NEMF isoform X2 [Sus scrofa]	Lib_021709;Lib_021710;Lib_021707;Lib_021708
gene4065	NDUFA7	5	3.8149	0.16483	0.0092261	0.84545	0.86908	0.92833	NADH dehydrogenase [ubiquinone] 1 alpha subcomplex subunit 7 [Sus scrofa]	Lib_105486;Lib_105484;Lib_105487;Lib_105488;Lib_105485
gene6456	LOC110260009	4	3.8024	0.15556	0.0094671	0.84545	0.87638	0.9321	-	Lib_117967;Lib_117971;Lib_117968;Lib_117969
gene9401	MIR9827	3	3.8036	0.11597	0.0094671	0.84545	0.90768	0.94819	-	Lib_133005;Lib_133007;Lib_133006
gene19421	SKAP1	5	3.8028	0.16241	0.0094671	0.84545	0.87099	0.92948	src kinase-associated phosphoprotein 1 [Sus scrofa]	Lib_048337;Lib_048339;Lib_048338;Lib_048340;Lib_048341
gene15359	TMEM154	3	3.7986	0.13637	0.0095359	0.84545	0.89153	0.93971	transmembrane protein 154 isoform X2 [Sus scrofa]	Lib_027689;Lib_027688;Lib_027690
gene1681	LOC102162768	5	3.7963	0.18117	0.0095704	0.84545	0.85623	0.92175	-	Lib_034872;Lib_034871;Lib_034870;Lib_034873;Lib_034869
gene12589	LOC106510728	3	3.7951	0.13076	0.0096048	0.84545	0.89596	0.94195	-	Lib_013484;Lib_013486;Lib_013485
gene29879	LOC100510999	4	3.7944	0.1457	0.0096048	0.84545	0.88416	0.93591	olfactory receptor 1J1-like [Sus scrofa]	Lib_098830;Lib_098826;Lib_098828;Lib_098829
gene23600	PLEKHA1	4	3.7929	0.12757	0.0096048	0.84545	0.89849	0.94332	-	Lib_069349;Lib_069348;Lib_069351;Lib_069350
gene27602	LOC100621834	3	3.7829	0.11409	0.0098113	0.84715	0.90916	0.94909	protein ARMCX6-like [Sus scrofa]	Lib_089551;Lib_089553;Lib_089550
gene13677	GSTA1	4	3.7792	0.12591	0.0098458	0.84715	0.8998	0.9441	glutathione S-transferase alpha M14 [Sus scrofa]	Lib_019152;Lib_019153;Lib_019151;Lib_019149
gene6072	LOC110260135	4	3.7721	0.15868	0.010018	0.84715	0.87392	0.9311	-	Lib_115996;Lib_115995;Lib_115998;Lib_115997
gene9011	MIR148B	2	3.7728	0.10847	0.010018	0.84715	0.91362	0.95125	-	Lib_131070;Lib_131069
gene15469	LOC102165359	5	3.7618	0.17846	0.010259	0.84715	0.85836	0.92276	-	Lib_028238;Lib_028239;Lib_028242;Lib_028240;Lib_028241
gene29823	LOC100513947	4	3.7616	0.15091	0.010259	0.84715	0.88004	0.93388	olfactory receptor 1A1-like [Sus scrofa]	Lib_098697;Lib_098696;Lib_098698;Lib_098700
gene9065	LOC110260675	3	3.7587	0.1308	0.010293	0.84715	0.89593	0.94194	olfactory receptor 6C2-like [Sus scrofa]	Lib_131333;Lib_131331;Lib_131334
gene25110	RNF180	4	3.7513	0.1516	0.010397	0.84715	0.8795	0.93359	E3 ubiquitin-protein ligase RNF180 isoform X2 [Sus scrofa]	Lib_076999;Lib_076998;Lib_076995;Lib_076997
gene27149	LOC110257649	3	3.743	0.13189	0.010603	0.84715	0.89507	0.94155	-	Lib_087508;Lib_087509;Lib_087505
gene5819	LOC100516428	4	3.7402	0.16195	0.010706	0.84715	0.87135	0.9296	olfactory receptor 2C1 [Sus scrofa]	Lib_114648;Lib_114650;Lib_114652;Lib_114649
gene25572	TRNAC-ACA	3	3.7369	0.12062	0.010741	0.84715	0.90399	0.94628	-	Lib_079375;Lib_079372;Lib_079373
gene6601	SRSF7	3	3.7356	0.13495	0.010775	0.84715	0.89265	0.94006	serine/arginine-rich splicing factor 7 isoform X6 [Sus scrofa]	Lib_118646;Lib_118647;Lib_118648
gene16175	INPPL1	5	3.7337	0.16407	0.01081	0.84715	0.86968	0.92876	5-trisphosphate 5-phosphatase 2 [Sus scrofa]	Lib_031672;Lib_031674;Lib_031675;Lib_031671;Lib_031673
gene2047	GNG10	2	3.7343	0.097042	0.01081	0.84715	0.92269	0.95603	guanine nucleotide-binding protein G(I)/G(S)/G(O) subunit gamma-10 isoform X2 [Sus scrofa]	Lib_053737;Lib_053736
gene23318	CC2D2B	4	3.7337	0.16224	0.01081	0.84715	0.87112	0.92951	-	Lib_067853;Lib_067857;Lib_067855;Lib_067856
gene17236	NME8	4	3.7302	0.1493	0.010879	0.84715	0.88132	0.93429	thioredoxin domain-containing protein 3 [Sus scrofa]	Lib_037028;Lib_037024;Lib_037026;Lib_037025
gene17244	LOC110255504	4	3.7246	0.15084	0.010982	0.84715	0.8801	0.93388	-	Lib_037068;Lib_037064;Lib_037066;Lib_037067
gene15945	LOC100522337	5	3.7207	0.19115	0.011016	0.84715	0.84841	0.91917	olfactory receptor 52N5 [Sus scrofa]	Lib_030625;Lib_030624;Lib_030621;Lib_030622;Lib_030623
gene9978	MGAT4C	5	3.7241	0.19501	0.011016	0.84715	0.84539	0.91826	3-mannosyl-glycoprotein 4-beta-N-acetylglucosaminyltransferase C [Sus scrofa]	Lib_135928;Lib_135926;Lib_135930;Lib_135929;Lib_135927
gene24994	CCL28	5	3.7165	0.18881	0.011085	0.84715	0.85024	0.91954	C-C motif chemokine 28 precursor [Sus scrofa]	Lib_076399;Lib_076402;Lib_076401;Lib_076400;Lib_076398
gene7547	LYPLA1	5	3.7098	0.14799	0.011188	0.84715	0.88235	0.93482	acyl-protein thioesterase 1 [Sus scrofa]	Lib_123378;Lib_123382;Lib_123379;Lib_123380;Lib_123381
gene4415	EIF4E1B	4	3.7043	0.15098	0.011223	0.84715	0.87999	0.93388	eukaryotic translation initiation factor 4E type 1B isoform X4 [Sus scrofa]	Lib_107345;Lib_107347;Lib_107343;Lib_107344
gene5316	LAMTOR4	3	3.7015	0.11689	0.011395	0.8553	0.90695	0.94776	ragulator complex protein LAMTOR4 isoform X7 [Sus scrofa]	Lib_111981;Lib_111982;Lib_111985
gene19430	HOXB6	4	3.6996	0.17257	0.011429	0.85567	0.86299	0.925	homeobox protein Hox-B6 [Sus scrofa]	Lib_048389;Lib_048387;Lib_048391;Lib_048388
gene4422	FAF2	3	3.6924	0.13639	0.011774	0.85909	0.89151	0.93971	FAS-associated factor 2 isoform X2 [Sus scrofa]	Lib_107384;Lib_107383;Lib_107385
gene9483	DUSP16	4	3.6914	0.16877	0.011808	0.85909	0.86598	0.92656	dual specificity protein phosphatase 16 [Sus scrofa]	Lib_133387;Lib_133389;Lib_133386;Lib_133385
gene27666	PIH1D3	5	3.6913	0.15541	0.011808	0.85909	0.8765	0.93218	-	Lib_089874;Lib_089873;Lib_089876;Lib_089875;Lib_089877
gene24820	SEPT2	5	3.6898	0.17629	0.011842	0.85909	0.86007	0.92389	septin-2 isoform X3 [Sus scrofa]	Lib_075528;Lib_075531;Lib_075529;Lib_075532;Lib_075530
gene10867	LOC110261000	3	3.6878	0.13141	0.011877	0.85909	0.89545	0.94168	-	Lib_004567;Lib_004565;Lib_004566
gene4725	LOC106509537	5	3.6841	0.19304	0.012015	0.85909	0.84693	0.91862	-	Lib_108910;Lib_108912;Lib_108914;Lib_108911;Lib_108913
gene27085	LOC100513636	5	3.6827	0.18868	0.012015	0.85909	0.85034	0.91954	-	Lib_087271;Lib_087272;Lib_087274;Lib_087270;Lib_087273
gene26625	TFEC	5	3.6832	0.18469	0.012015	0.85909	0.85347	0.92085	LOW QUALITY PROTEIN: transcription factor EC [Sus scrofa]	Lib_084894;Lib_084892;Lib_084896;Lib_084893;Lib_084895
gene27470	ZCCHC13	4	3.6772	0.17032	0.012187	0.85909	0.86476	0.92601	zinc finger CCHC domain-containing protein 13 [Sus scrofa]	Lib_089064;Lib_089061;Lib_089062;Lib_089063
gene8951	KRT4	3	3.6672	0.14321	0.012393	0.85909	0.88613	0.93672	type II cytoskeletal 4 [Sus scrofa]	Lib_130740;Lib_130739;Lib_130743
gene17528	SEC61G	5	3.6628	0.18981	0.012565	0.85909	0.84946	0.91954	protein transport protein Sec61 subunit gamma [Sus scrofa]	Lib_038515;Lib_038514;Lib_038518;Lib_038516;Lib_038517
gene26048	DDX27	3	3.6611	0.11747	0.0126	0.85909	0.90649	0.94751	probable ATP-dependent RNA helicase DDX27 [Sus scrofa]	Lib_081889;Lib_081890;Lib_081887
gene22945	LOC110256622	2	3.6612	0.11384	0.0126	0.85909	0.90936	0.9492	-	Lib_066008;Lib_066007
gene10524	MYLK3	4	3.6597	0.16371	0.012669	0.85909	0.86996	0.92894	myosin light chain kinase 3 isoform X4 [Sus scrofa]	Lib_002744;Lib_002742;Lib_002741;Lib_002745
gene19926	DERL2	2	3.6605	0.11127	0.012669	0.85909	0.9114	0.95017	derlin-2 [Sus scrofa]	Lib_050915;Lib_050913
gene2643	CATSPER1	4	3.6591	0.15861	0.012703	0.85909	0.87398	0.93111	cation channel sperm-associated protein 1 [Sus scrofa]	Lib_083904;Lib_083905;Lib_083903;Lib_083906
gene780	LOC110256985	2	3.6581	0.11364	0.012772	0.85909	0.90953	0.94926	-	Lib_124689;Lib_124693
gene9487	BCL2L14	5	3.6519	0.20352	0.012875	0.85909	0.83873	0.91591	apoptosis facilitator Bcl-2-like protein 14 isoform X1 [Sus scrofa]	Lib_133407;Lib_133409;Lib_133406;Lib_133408;Lib_133405
gene4888	CDC23	3	3.6543	0.14595	0.012875	0.85909	0.88396	0.93581	cell division cycle protein 23 homolog isoform X2 [Sus scrofa]	Lib_109737;Lib_109738;Lib_109736
gene16471	AASDHPPT	4	3.654	0.14995	0.012875	0.85909	0.8808	0.93419	L-aminoadipate-semialdehyde dehydrogenase-phosphopantetheinyl transferase isoform X2 [Sus scrofa]	Lib_033099;Lib_033098;Lib_033097;Lib_033096
gene28601	LOC110258200	5	3.6473	0.1899	0.013116	0.86192	0.84938	0.91954	-	Lib_094250;Lib_094251;Lib_094249;Lib_094247;Lib_094248
gene4832	SAR1B	5	3.6388	0.18683	0.013426	0.86344	0.8518	0.91995	GTP-binding protein SAR1b [Sus scrofa]	Lib_109450;Lib_109452;Lib_109454;Lib_109453;Lib_109451
gene24451	ICOS	1	3.6318	0.070394	0.013633	0.8671	0.94388	0.96742	inducible T-cell costimulator precursor [Sus scrofa]	Lib_073684
gene8846	POLR3B	2	3.6299	0.08473	0.013701	0.8671	0.93248	0.96114	DNA-directed RNA polymerase III subunit RPC2 isoform X3 [Sus scrofa]	Lib_130191;Lib_130192
gene26558	LRRC4	3	3.62	0.15362	0.013908	0.86882	0.87791	0.93286	leucine-rich repeat-containing protein 4 [Sus scrofa]	Lib_084545;Lib_084542;Lib_084546
gene5025	PRELID2	4	3.6201	0.17127	0.013908	0.86882	0.86401	0.92572	PRELI domain-containing protein 2 isoform X4 [Sus scrofa]	Lib_110464;Lib_110462;Lib_110465;Lib_110463
gene19001	KIF19	5	3.6162	0.20473	0.013977	0.86938	0.83778	0.91576	kinesin-like protein KIF19 isoform X2 [Sus scrofa]	Lib_046090;Lib_046092;Lib_046089;Lib_046091;Lib_046093
gene16714	LOC100737292	4	3.6022	0.18195	0.014528	0.87734	0.85562	0.92175	olfactory receptor 150-like [Sus scrofa]	Lib_034367;Lib_034366;Lib_034368;Lib_034364
gene19135	SPPL2C	5	3.6037	0.18587	0.014528	0.87734	0.85255	0.92035	signal peptide peptidase-like 2C [Sus scrofa]	Lib_046802;Lib_046799;Lib_046798;Lib_046801;Lib_046800
gene21741	GABRR3	3	3.6022	0.15566	0.014528	0.87734	0.8763	0.9321	gamma-aminobutyric acid receptor subunit rho-3 [Sus scrofa]	Lib_059986;Lib_059988;Lib_059987
gene23166	ZFAND4	4	3.6005	0.17046	0.0147	0.8778	0.86465	0.92601	AN1-type zinc finger protein 4 isoform X2 [Sus scrofa]	Lib_067169;Lib_067173;Lib_067171;Lib_067172
gene19448	B4GALNT2	4	3.6	0.16325	0.0147	0.8778	0.87032	0.92915	4 N-acetylgalactosaminyltransferase 2 isoform X5 [Sus scrofa]	Lib_048478;Lib_048476;Lib_048477;Lib_048480
gene23351	ZFYVE27	4	3.599	0.15774	0.014769	0.8778	0.87466	0.93145	protrudin isoform X4 [Sus scrofa]	Lib_068028;Lib_068031;Lib_068029;Lib_068032
gene9049	LOC100155964	4	3.5926	0.18272	0.015113	0.87856	0.85502	0.92175	olfactory receptor 6C75-like [Sus scrofa]	Lib_131255;Lib_131251;Lib_131254;Lib_131252
gene29697	LOC110258864	5	3.589	0.18098	0.015251	0.87856	0.85638	0.92175	olfactory receptor 2AP1-like [Sus scrofa]	Lib_098242;Lib_098246;Lib_098245;Lib_098243;Lib_098244
gene7267	LOC102163076	4	3.5872	0.15651	0.015285	0.87856	0.87563	0.93191	-	Lib_121981;Lib_121982;Lib_121983;Lib_121984
gene13637	ADGRF4	4	3.5856	0.18127	0.015285	0.87856	0.85616	0.92175	adhesion G protein-coupled receptor F4 [Sus scrofa]	Lib_018944;Lib_018945;Lib_018946;Lib_018947
gene25124	TRAPPC13	3	3.5852	0.1403	0.015319	0.87856	0.88843	0.93785	-	Lib_077068;Lib_077066;Lib_077069
gene18549	ACOD1	5	3.5844	0.20493	0.015388	0.87856	0.83763	0.91576	cis-aconitate decarboxylase isoform X2 [Sus scrofa]	Lib_043718;Lib_043720;Lib_043719;Lib_043717;Lib_043721
gene1061	KNL1	5	3.5834	0.2124	0.015423	0.87856	0.83179	0.91406	LOW QUALITY PROTEIN: kinetochore scaffold 1 [Sus scrofa]	Lib_003194;Lib_003195;Lib_003191;Lib_003192;Lib_003193
gene12912	LOC106504333	1	3.5782	0.073183	0.015664	0.87856	0.94166	0.96648	-	Lib_015195
gene7100	TATDN1	5	3.5783	0.19361	0.015664	0.87856	0.84648	0.91847	putative deoxyribonuclease TATDN1 isoform X5 [Sus scrofa]	Lib_121162;Lib_121160;Lib_121159;Lib_121158;Lib_121161
gene592	LOC106507578	5	3.5776	0.19225	0.015767	0.87856	0.84754	0.91884	-	Lib_115183;Lib_115182;Lib_115184;Lib_115181;Lib_115185
gene26131	RBM38	4	3.5766	0.17785	0.015836	0.87856	0.85884	0.92307	RNA-binding protein 38 isoform X1 [Sus scrofa]	Lib_082315;Lib_082312;Lib_082313;Lib_082314
gene12222	DSC3	4	3.5748	0.19392	0.015836	0.87856	0.84624	0.91837	desmocollin-3 isoform X2 [Sus scrofa]	Lib_011691;Lib_011689;Lib_011690;Lib_011692
[truncated: 454 more rows]

## Sheet: IPEC-J2 PEDV 3rd MAGeCK-3
Gene	Gene Name	sgRNA	group|beta	group|z	group|p-value	group|fdr	group|wald-p-value	group|wald-fdr	Description	sgRNA ID
[truncated: 553 more rows]
