# Supplementary material for: YIPF5 is an essential host factor for porcine epidemic diarrhea virus double-membrane vesicle formation
Source: J Virol. 2025 May 27;99(6):e00320-25. doi: 10.1128/jvi.00320-25 (PMC12172457; doi:10.1128/jvi.00320-25)
Supplement: Table S3 — Primer pairs and sgRNA targeting sequences used in this study. [file jvi.00320-25-s0008.xlsx]

## Sheet: Primer pairs and sgRNAs
Name	Sequence	Notes
pig KO library-F	AATGATACGGCGACCACCGAGATCTACACTCTTTCCCTACACGACGCTCTTCCGATCTATACACGATCtgaaagtatttcgatttcttgg	for amplifying the sgRNAs from the surviving pig KO library cells after PEDV infection
pig KO library-R	CAAGCAGAAGACGGCATACGAGATTGGCTAACGTGACTGGAGTTCAGACGTGTGCTCTTCCGATCTTgttgataacggactagccttatt
PEDV-N-QPCR-F	ACAAATCCAGGGCCACTTCG	for real-time quantitative PCR assay
PEDV-N-QPCR-R	TCGACAAATTCCGCATCTCC
PEDV-gRNA-QPCR-F	AGTAGCCATCGCAAGTGCTG
PEDV-gRNA-QPCR-R	AACCGGAGGAAGGCTGTTTG
pig GAPDH-QPCR-F	CCAGAACATCATCCCTGCTT
pig GAPDH-QPCR-R	GTCCTCAGTGTAGCCCAGGA
HCoV-OC43-N-QPCR-F	TCAGGGTTACTATATTGAAGGCTCA
HCoV-OC43-N-QPCR-R	TCTACTACGCGATCCTGCACTA
PDCoV-N-QPCR-F	AACTTTCAGGCAGGGGCAAT
PDCoV-N-QPCR-R	AGTGGGTGGCTCATAGGTCT
green monkey GAPDH-QPCR-F	AGAAGGCTGGGGCTCATTTG
green monkey GAPDH-QPCR-R	AGGGGCCATCCACAGTCTTC
YIPF5-CDS-F	ggtgtcgtgaAGCCACCATGTCAGGCTTTGAAAACCTAAACACGG	for cloning coding sequences into pDX13-EF1α-Flag-Neo
YIPF5-CDS-R	gtcgtggtccttatagtcGCGGCCAAAAACGGAAATGAGGGCAAAGACT
YIPF5-IPEC-J2-sgRNA1	GCAGCCACAACAGCCTTACA	for generating YIPF5 knockout IPEC-J2 cell lines
YIPF5-IPEC-J2-sgRNA2	GATACGCTACCAGAAGCTGT
YIPF5-IPEC-J2-P1	ACCTGTCCTGTCAGTTTTGGAT	for genotyping the YIPF5 knockout in IPEC-J2 cell lines
YIPF5-IPEC-J2-P2	ACCTTCTAACAAAGGTGGCTCA
YIPF5-IPEC-J2-P3	TGTCCACATTCCAGACAAACTC
YIPF5-Vero E6-sgRNA1	TCCCGTATACATAGCCAAAC	for generating YIPF5 knockout ACE2-Vero E6 cell lines
YIPF5-Vero E6-sgRNA2	GGCTATGACTATTCGCAGCA
YIPF5-Vero E6-P1	GGTTCTTTAGCTGTCAAATGAAAA	for genotyping the YIPF5 knockout in ACE2-Vero E6 cell lines
YIPF5-Vero E6-P2	GTACTGATTCAGGTGAAATAAGGCCAG
YIPF5-Vero E6-P3	GGTCAATCAACCCCCAAAATAAAG
